# Supplementary material for: p53R172H and p53R245W Hotspot Mutations Drive Distinct Transcriptomes in Mouse Mammary Tumors Through a Convergent Transcriptional Mediator
Source: Cancer Res Commun. 2024 Aug 9;4(8):1991–2007. doi: 10.1158/2767-9764.CRC-24-0128 (PMC11310746; doi:10.1158/2767-9764.CRC-24-0128)
Supplement: Table S1 — Sequences for primers used in real-time qRT-PCR studies. [file crc-24-0128_table_s1_suppst1.xlsx]

## Sheet: Sheet1
Table S1: Primers Used in the Study
Gene Primer	Sequence
Actab_foward	CATTGCTGACAGGATGCAGAAGG
Actab_reverse	TGCTGGAAGGTGGACAGTGAGG
Add2_forward	TTGTGCCTCTCTACACTGACCC
Add2_reverse	TCTTCTCTGCGATGACACTGGC
Ankrd2_forward	TCCGTACTGGACACGTGGAGAT
Ankrd2_reverse	CGGTTGAGTCTCACGGCATCAT
Arhgef18_forward	GGAGGACGTTTTCAGTGAGGCT
Arhgef18_reverse	GCTGTTTCTCCAGAAGGCTCTG
Fbxo2_forward	CTGTCGGAGAACGAAGATGTGC
Fbxo2_reverse	CGTAGTCGATGAAGGTGTGGGA
Lime1_forward	CTCCTTTGGCTATGGGCACTGT
Lime1_reverse	GTCTGGTGTCAGACTTGCTGAG
Msi1_forward	GTTCATCGGAGGACTCAGTTGG
Msi1_reverse	CTGGTCCATGAAAGTGACGAAGC
Myh4_forward	AGAGCCAAGAGGAAACTGGAGG
Myh4_reverse	CTCGTCCTCAATCTTGCTCTGC
Nrtn_forward	TGGATGTGCCAGGAGGGTCTG
Nrtn_reverse	GAAAGTTCTCGAAGCTCCACCG
Nr5a2_forward	GGATGGTTACCAGACAAACTCCC
Nr5a2_reverse	CTCTTGCTGGAGGTAAGCCATG
Prss35_forward	ACTGTGTCCACGATGGGAAGGA
Prss35_reverse	GCTCCTTTTGGAACCTCTGCGT
Supplementary table S1 lists the seqeunces corresponding to all forward and reverse primers used for RT-qPCR studies.
