# Supplementary material for: p53R172H and p53R245W Hotspot Mutations Drive Distinct Transcriptomes in Mouse Mammary Tumors Through a Convergent Transcriptional Mediator
Source: Cancer Res Commun. 2024 Aug 9;4(8):1991–2007. doi: 10.1158/2767-9764.CRC-24-0128 (PMC11310746; doi:10.1158/2767-9764.CRC-24-0128)
Supplement: Table S2 — Summary of Hallmarks enriched in MaPR172H/- mammary tumors compared to MaP/- mammary tumors. [file crc-24-0128_table_s2_suppst2.xlsx]

## Sheet: wm172_hallmark_enrichments_copy
Supplementary Table S2: MaPR172H/- Hallmark Enrichments
Gene Set Enrichment	FDR q-val
HALLMARK_WNT_BETA_CATENIN_SIGNALING	0.043509
HALLMARK_MYOGENESIS	0.1358
HALLMARK_APICAL_JUNCTION	0.21874
HALLMARK_MYC_TARGETS_V2	0.28202
HALLMARK_ESTROGEN_RESPONSE_EARLY	0.30941
HALLMARK_TGF_BETA_SIGNALING	0.32826
HALLMARK_MITOTIC_SPINDLE	0.40072
HALLMARK_ESTROGEN_RESPONSE_LATE	0.41435
HALLMARK_P53_PATHWAY	0.61596
HALLMARK_NOTCH_SIGNALING	0.62838
HALLMARK_CHOLESTEROL_HOMEOSTASIS	0.64744
HALLMARK_HEDGEHOG_SIGNALING	0.68713
HALLMARK_UV_RESPONSE_UP	0.72494
HALLMARK_DNA_REPAIR	0.74105
HALLMARK_APICAL_SURFACE	0.85434
HALLMARK_INTERFERON_ALPHA_RESPONSE	0.92651
HALLMARK_KRAS_SIGNALING_DN	0.94148
HALLMARK_G2M_CHECKPOINT	0.9923
Supplementary Table S2 lists the GSEA Hallmarks pathway enrichments and associated FDR q-values in MaPR172H/- mammary tumors compared to MaP-/- mammary tumors.
