# Supplementary material for: p53R172H and p53R245W Hotspot Mutations Drive Distinct Transcriptomes in Mouse Mammary Tumors Through a Convergent Transcriptional Mediator
Source: Cancer Res Commun. 2024 Aug 9;4(8):1991–2007. doi: 10.1158/2767-9764.CRC-24-0128 (PMC11310746; doi:10.1158/2767-9764.CRC-24-0128)
Supplement: Table S3 — Summary of Hallmarks enriched in MaPR245W/- mammary tumors compared to MaP-/- mammary tumors. [file crc-24-0128_table_s3_suppst3.xlsx]

## Sheet: R245Wflx_vs_flxflx_hallmarks_co
Supplementary Table S3: MaPR245W/- Hallmark Enrichments
Gene Set Enrichment	FDR q-val
HALLMARK_OXIDATIVE_PHOSPHORYLATION	0
HALLMARK_MTORC1_SIGNALING	3.2507e-05
HALLMARK_MYOGENESIS	3.6349e-05
HALLMARK_MYC_TARGETS_V1	4.0135e-05
HALLMARK_CHOLESTEROL_HOMEOSTASIS	0.00012513
HALLMARK_PEROXISOME	0.0034535
HALLMARK_EPITHELIAL_MESENCHYMAL_TRANSITION	0.0059285
HALLMARK_MYC_TARGETS_V2	0.0060354
HALLMARK_DNA_REPAIR	0.0061398
HALLMARK_UNFOLDED_PROTEIN_RESPONSE	0.040496
HALLMARK_GLYCOLYSIS	0.046883
HALLMARK_ANGIOGENESIS	0.080861
HALLMARK_UV_RESPONSE_UP	0.082116
HALLMARK_P53_PATHWAY	0.10482
HALLMARK_APICAL_JUNCTION	0.1073
HALLMARK_ADIPOGENESIS	0.15997
HALLMARK_FATTY_ACID_METABOLISM	0.16171
HALLMARK_TGF_BETA_SIGNALING	0.16342
HALLMARK_PI3K_AKT_MTOR_SIGNALING	0.17437
HALLMARK_PROTEIN_SECRETION	0.17563
HALLMARK_E2F_TARGETS	0.27825
HALLMARK_NOTCH_SIGNALING	0.30433
HALLMARK_REACTIVE_OXYGEN_SPECIES_PATHWAY	0.35891
HALLMARK_ANDROGEN_RESPONSE	0.42509
HALLMARK_WNT_BETA_CATENIN_SIGNALING	0.45582
HALLMARK_ESTROGEN_RESPONSE_LATE	0.46757
HALLMARK_APOPTOSIS	0.55613
HALLMARK_BILE_ACID_METABOLISM	0.64115
HALLMARK_HEME_METABOLISM	0.68273
HALLMARK_ESTROGEN_RESPONSE_EARLY	0.70976
HALLMARK_XENOBIOTIC_METABOLISM	0.75692
HALLMARK_PANCREAS_BETA_CELLS	0.77905
HALLMARK_COAGULATION	0.81095
HALLMARK_UV_RESPONSE_DN	0.84125
HALLMARK_G2M_CHECKPOINT	0.97773
HALLMARK_HEDGEHOG_SIGNALING	0.99635
HALLMARK_KRAS_SIGNALING_UP	1
HALLMARK_TNFA_SIGNALING_VIA_NFKB	1
HALLMARK_APICAL_SURFACE	1
HALLMARK_HYPOXIA	1
HALLMARK_MITOTIC_SPINDLE	1
Supplementary Table S3 lists the GSEA Hallmarks pathway enrichments and associated FDR q-values in MaPR245W/- mammary tumors compared to MaP-/- mammary tumors.
