# Supplementary material for: p53R172H and p53R245W Hotspot Mutations Drive Distinct Transcriptomes in Mouse Mammary Tumors Through a Convergent Transcriptional Mediator
Source: Cancer Res Commun. 2024 Aug 9;4(8):1991–2007. doi: 10.1158/2767-9764.CRC-24-0128 (PMC11310746; doi:10.1158/2767-9764.CRC-24-0128)
Supplement: Table S4 — Summary of Hallmarks enriched in MaP-/- mammary tumors compared ompared to MaPR172H/- mammary tumors. [file crc-24-0128_table_s4_suppst4.xlsx]

## Sheet: flx_flx_vs_wm172_hallmark_enric
Supplementary Table S4: Hallmarks Enriched in MaP-/- Tumors Versus MaPR172H/- Tumors
Gene Set Enrichment	FDR q-val
HALLMARK_ALLOGRAFT_REJECTION	0
HALLMARK_INFLAMMATORY_RESPONSE	0.0027754
HALLMARK_MYC_TARGETS_V1	0.026312
HALLMARK_COMPLEMENT	0.028076
HALLMARK_PROTEIN_SECRETION	0.030827
HALLMARK_TNFA_SIGNALING_VIA_NFKB	0.049093
HALLMARK_KRAS_SIGNALING_UP	0.052332
HALLMARK_IL6_JAK_STAT3_SIGNALING	0.052321
HALLMARK_HYPOXIA	0.0618
HALLMARK_ANGIOGENESIS	0.062523
HALLMARK_HEME_METABOLISM	0.086854
HALLMARK_COAGULATION	0.092965
HALLMARK_INTERFERON_GAMMA_RESPONSE	0.13236
HALLMARK_MTORC1_SIGNALING	0.1384
HALLMARK_IL2_STAT5_SIGNALING	0.17063
HALLMARK_XENOBIOTIC_METABOLISM	0.22375
HALLMARK_UV_RESPONSE_DN	0.29891
HALLMARK_APOPTOSIS	0.33979
HALLMARK_OXIDATIVE_PHOSPHORYLATION	0.35548
HALLMARK_SPERMATOGENESIS	0.42204
HALLMARK_FATTY_ACID_METABOLISM	0.42394
HALLMARK_GLYCOLYSIS	0.53827
HALLMARK_ADIPOGENESIS	0.5842
HALLMARK_EPITHELIAL_MESENCHYMAL_TRANSITION	0.68217
HALLMARK_UNFOLDED_PROTEIN_RESPONSE	0.68311
HALLMARK_ANDROGEN_RESPONSE	0.82577
HALLMARK_REACTIVE_OXYGEN_SPECIES_PATHWAY	0.84938
HALLMARK_BILE_ACID_METABOLISM	0.90075
HALLMARK_PEROXISOME	0.91278
HALLMARK_PI3K_AKT_MTOR_SIGNALING	0.96029
HALLMARK_E2F_TARGETS	0.97257
HALLMARK_PANCREAS_BETA_CELLS	1
Supplementary Table S4 lists all Hallmarks pathway enrichments and associated FDR q-values in MaP-/- mammary tumors compared to MaPR172H/- tumors.
