# Supplementary material for: p53R172H and p53R245W Hotspot Mutations Drive Distinct Transcriptomes in Mouse Mammary Tumors Through a Convergent Transcriptional Mediator
Source: Cancer Res Commun. 2024 Aug 9;4(8):1991–2007. doi: 10.1158/2767-9764.CRC-24-0128 (PMC11310746; doi:10.1158/2767-9764.CRC-24-0128)
Supplement: Table S5 — Summary of Hallmarks enriched in MaP-/- mammary tumors compared ompared to MaPR245W/- mammary tumors. [file crc-24-0128_table_s5_suppst5.xlsx]

## Sheet: flxflx_vs_R245W_hallmarks_copy
Supplementary Table S5: Hallmarks Enriched in MaP-/- Tumors Versus MaPR245W/- Tumors
Gene Set Enrichment	FDR q-val
HALLMARK_INTERFERON_GAMMA_RESPONSE	0.011711
HALLMARK_INTERFERON_ALPHA_RESPONSE	0.026209
HALLMARK_INFLAMMATORY_RESPONSE	0.44633
HALLMARK_ALLOGRAFT_REJECTION	0.48919
HALLMARK_SPERMATOGENESIS	0.52831
HALLMARK_KRAS_SIGNALING_DN	0.61477
HALLMARK_IL6_JAK_STAT3_SIGNALING	0.84544
HALLMARK_COMPLEMENT	1
HALLMARK_IL2_STAT5_SIGNALING	1
Supplementary Table S5 lists all Hallmarks pathway enrichments and associated FDR q-values in MaP-/- mammary tumors compared to MaPR245W/- tumors.
