# Supplementary material for: p53R172H and p53R245W Hotspot Mutations Drive Distinct Transcriptomes in Mouse Mammary Tumors Through a Convergent Transcriptional Mediator
Source: Cancer Res Commun. 2024 Aug 9;4(8):1991–2007. doi: 10.1158/2767-9764.CRC-24-0128 (PMC11310746; doi:10.1158/2767-9764.CRC-24-0128)
Supplement: Table S6 — FIMO results summarizing Nr5a2 motif occurrences upstream of p53R172H target gene(s) promoters. [file crc-24-0128_table_s6_suppst6.xlsx]

## Sheet: Supplementary_TableS9_wm172_fim
Supplementary Table S6: FIMO Nr5a2 Motif Enrichments in p53R172H Target Gene Promoters												Supplementary Table S6 describes transcription factor motif ID, target gene name, Ensembl sequence name, genomic coordinates, strand orientation, enrichment score, p-value, q-value, and matched motif sequence corresponding to Nr5a2 motifs enriched upstream of p53R172H target gene promoters.
motif_id	geneName	sequence_name	start	stop	strand	score	p-value	q-value	matched_sequence
NR5A2_MOUSE.H11MO.0.A	Ifi202b	ENSMUSG00000026535|ENSMUSG00000026535.10	1813	1823	+	15.1212	2.49e-06	NA	TTTCAAGGTCA
NR5A2_MOUSE.H11MO.0.A	Ifi202b	ENSMUSG00000026535|ENSMUSG00000026535.10	1822	1832	+	12.197	4.38e-05	NA	CACCAAGGCCA
NR5A2_MOUSE.H11MO.0.A	Ifi202b	ENSMUSG00000026535|ENSMUSG00000026535.10	8502	8512	-	11.2879	6.52e-05	NA	TCCCAAGGCCT
NR5A2_MOUSE.H11MO.0.A	Endog	ENSMUSG00000015337|ENSMUSG00000015337.6	1027	1037	-	12.4545	2.9e-05	NA	TCTCAAGGTTA
NR5A2_MOUSE.H11MO.0.A	Endog	ENSMUSG00000015337|ENSMUSG00000015337.6	2975	2985	+	12.4545	2.9e-05	NA	GCTCAGGGTCA
NR5A2_MOUSE.H11MO.0.A	Endog	ENSMUSG00000015337|ENSMUSG00000015337.6	8012	8022	-	11.4242	5.85e-05	NA	ACTCAAGGCCT
NR5A2_MOUSE.H11MO.0.A	Icam5	ENSMUSG00000032174|ENSMUSG00000032174.6	1577	1587	-	16.2424	4.54e-07	NA	GTTCAAGGCCA
NR5A2_MOUSE.H11MO.0.A	Icam5	ENSMUSG00000032174|ENSMUSG00000032174.6	1882	1892	-	16.2424	4.54e-07	NA	GTTCAAGGCCA
NR5A2_MOUSE.H11MO.0.A	Icam5	ENSMUSG00000032174|ENSMUSG00000032174.6	2167	2177	-	10.803	9.41e-05	NA	CCCCAGGGCCA
NR5A2_MOUSE.H11MO.0.A	Icam5	ENSMUSG00000032174|ENSMUSG00000032174.6	2614	2624	-	16.2424	4.54e-07	NA	GTTCAAGGCCA
NR5A2_MOUSE.H11MO.0.A	Icam5	ENSMUSG00000032174|ENSMUSG00000032174.6	4967	4977	-	12.4545	2.9e-05	NA	GCTCAGGGTCA
NR5A2_MOUSE.H11MO.0.A	Icam5	ENSMUSG00000032174|ENSMUSG00000032174.6	6895	6905	-	14.6667	8.17e-06	NA	AGTCAAGGCCA
NR5A2_MOUSE.H11MO.0.A	Icam5	ENSMUSG00000032174|ENSMUSG00000032174.6	7018	7028	-	16.2424	4.54e-07	NA	GTTCAAGGCCA
NR5A2_MOUSE.H11MO.0.A	Icam5	ENSMUSG00000032174|ENSMUSG00000032174.6	8271	8281	-	13.2273	1.62e-05	NA	GGCCAAGGCTA
NR5A2_MOUSE.H11MO.0.A	Icam5	ENSMUSG00000032174|ENSMUSG00000032174.6	8600	8610	+	14.8939	4.5e-06	NA	CTTCAAGGCCA
NR5A2_MOUSE.H11MO.0.A	Icam5	ENSMUSG00000032174|ENSMUSG00000032174.6	8853	8863	+	12.1364	4.6e-05	NA	CCCCAAGGTTA
NR5A2_MOUSE.H11MO.0.A	Gm266	ENSMUSG00000010529|ENSMUSG00000010529.7	434	444	-	14.8636	5.15e-06	NA	ATCCAAGGTCA
NR5A2_MOUSE.H11MO.0.A	Gm266	ENSMUSG00000010529|ENSMUSG00000010529.7	4154	4164	-	13.8333	1.07e-05	NA	GTTCAAGGACA
NR5A2_MOUSE.H11MO.0.A	Gm266	ENSMUSG00000010529|ENSMUSG00000010529.7	5164	5174	-	11.3485	6.14e-05	NA	CTTGAAGGCCA
NR5A2_MOUSE.H11MO.0.A	Gm266	ENSMUSG00000010529|ENSMUSG00000010529.7	8317	8327	+	10.8485	9.24e-05	NA	CCACAAGGCCA
NR5A2_MOUSE.H11MO.0.A	Sbspon	ENSMUSG00000032719|ENSMUSG00000032719.5	1627	1637	-	10.7727	9.49e-05	NA	AGGCAAGGCCA
NR5A2_MOUSE.H11MO.0.A	Sbspon	ENSMUSG00000032719|ENSMUSG00000032719.5	2402	2412	+	16.3485	2.49e-07	NA	GTTCAAGGTCA
NR5A2_MOUSE.H11MO.0.A	Sbspon	ENSMUSG00000032719|ENSMUSG00000032719.5	9224	9234	-	11.1667	7.29e-05	NA	ATGCAAGGTCA
NR5A2_MOUSE.H11MO.0.A	Nptx1	ENSMUSG00000025582|ENSMUSG00000025582.5	1992	2002	+	11	8.4e-05	NA	CCTCAGGGCCA
NR5A2_MOUSE.H11MO.0.A	Nptx1	ENSMUSG00000025582|ENSMUSG00000025582.5	2656	2666	+	11.3333	6.25e-05	NA	TCTGAAGGCCA
NR5A2_MOUSE.H11MO.0.A	Nptx1	ENSMUSG00000025582|ENSMUSG00000025582.5	4409	4419	-	10.7727	9.49e-05	NA	TGCCAGGGCCA
NR5A2_MOUSE.H11MO.0.A	Gdf5	ENSMUSG00000038259|ENSMUSG00000038259.5	25	35	+	12.3333	3.6e-05	NA	GTACAAGGCCA
NR5A2_MOUSE.H11MO.0.A	Gdf5	ENSMUSG00000038259|ENSMUSG00000038259.5	2843	2853	-	11.7879	5.09e-05	NA	TTCCAAGGGCA
NR5A2_MOUSE.H11MO.0.A	Gdf5	ENSMUSG00000038259|ENSMUSG00000038259.5	3306	3316	+	11.9394	4.97e-05	NA	AGCCAAGGCTA
NR5A2_MOUSE.H11MO.0.A	Gdf5	ENSMUSG00000038259|ENSMUSG00000038259.5	3777	3787	-	16.2424	4.54e-07	NA	GTTCAAGGCCA
NR5A2_MOUSE.H11MO.0.A	Gdf5	ENSMUSG00000038259|ENSMUSG00000038259.5	6060	6070	+	12.8485	1.75e-05	NA	GTTCAAGGCCT
NR5A2_MOUSE.H11MO.0.A	Gdf5	ENSMUSG00000038259|ENSMUSG00000038259.5	6418	6428	+	16.2424	4.54e-07	NA	GTTCAAGGCCA
NR5A2_MOUSE.H11MO.0.A	Gdf5	ENSMUSG00000038259|ENSMUSG00000038259.5	8502	8512	+	16.1515	8.64e-07	NA	GTCCAAGGTCA
NR5A2_MOUSE.H11MO.0.A	Prss35	ENSMUSG00000033491|ENSMUSG00000033491.15	5648	5658	+	10.9848	8.51e-05	NA	GTTCATGGCCA
NR5A2_MOUSE.H11MO.0.A	Prss35	ENSMUSG00000033491|ENSMUSG00000033491.15	5654	5664	+	10.8182	9.35e-05	NA	GGCCAAGGATA
NR5A2_MOUSE.H11MO.0.A	Prss35	ENSMUSG00000033491|ENSMUSG00000033491.15	7566	7576	+	16.2424	4.54e-07	NA	GTTCAAGGCCA
NR5A2_MOUSE.H11MO.0.A	Sostdc1	ENSMUSG00000036169|ENSMUSG00000036169.7	2415	2425	+	11.2273	6.85e-05	NA	AGTGAAGGTCA
NR5A2_MOUSE.H11MO.0.A	Sostdc1	ENSMUSG00000036169|ENSMUSG00000036169.7	5004	5014	+	16.0152	1.57e-06	NA	GCCCAAGGTCA
NR5A2_MOUSE.H11MO.0.A	Sostdc1	ENSMUSG00000036169|ENSMUSG00000036169.7	8446	8456	+	12.0606	4.77e-05	NA	AGCCAAGGACA
NR5A2_MOUSE.H11MO.0.A	Sostdc1	ENSMUSG00000036169|ENSMUSG00000036169.7	9626	9636	-	11.0909	7.82e-05	NA	GTTCATGGTCA
NR5A2_MOUSE.H11MO.0.A	Npy	ENSMUSG00000029819|ENSMUSG00000029819.7	204	214	-	11.0455	8.1e-05	NA	ATCCAAGGTCC
NR5A2_MOUSE.H11MO.0.A	Npy	ENSMUSG00000029819|ENSMUSG00000029819.7	1161	1171	-	11.3788	6.02e-05	NA	AGTCAAGGTCT
NR5A2_MOUSE.H11MO.0.A	Npy	ENSMUSG00000029819|ENSMUSG00000029819.7	6048	6058	+	14.9242	4.29e-06	NA	ACTCAAGGTCA
NR5A2_MOUSE.H11MO.0.A	Npy	ENSMUSG00000029819|ENSMUSG00000029819.7	7548	7558	+	16.1061	1.03e-06	NA	GCTCAAGGCCA
NR5A2_MOUSE.H11MO.0.A	Pou3f1	ENSMUSG00000090125|ENSMUSG00000090125.4	738	748	+	11.2121	6.96e-05	NA	GATCAAGGCTA
NR5A2_MOUSE.H11MO.0.A	Pou3f1	ENSMUSG00000090125|ENSMUSG00000090125.4	1133	1143	+	16.2424	4.54e-07	NA	GTTCAAGGCCA
NR5A2_MOUSE.H11MO.0.A	Pou3f1	ENSMUSG00000090125|ENSMUSG00000090125.4	1745	1755	-	12.0455	4.82e-05	NA	AGCCAAGGTTA
NR5A2_MOUSE.H11MO.0.A	Pou3f1	ENSMUSG00000090125|ENSMUSG00000090125.4	2279	2289	+	16.2121	6.59e-07	NA	GCTCAAGGTCA
NR5A2_MOUSE.H11MO.0.A	Pou3f1	ENSMUSG00000090125|ENSMUSG00000090125.4	4703	4713	+	10.6515	9.83e-05	NA	AGCCAAGGCCC
NR5A2_MOUSE.H11MO.0.A	Pou3f1	ENSMUSG00000090125|ENSMUSG00000090125.4	5681	5691	-	12.3485	3.49e-05	NA	CCTCAAGGACA
NR5A2_MOUSE.H11MO.0.A	Pou3f1	ENSMUSG00000090125|ENSMUSG00000090125.4	7386	7396	+	11.2121	6.96e-05	NA	CCTGAAGGCCA
NR5A2_MOUSE.H11MO.0.A	Pou3f1	ENSMUSG00000090125|ENSMUSG00000090125.4	9284	9294	-	11.3939	5.93e-05	NA	TCCCAAGGTCT
NR5A2_MOUSE.H11MO.0.A	H2bc27	ENSMUSG00000056895|ENSMUSG00000056895.5	1680	1690	+	16.2424	4.54e-07	NA	GTTCAAGGCCA
NR5A2_MOUSE.H11MO.0.A	H2bc27	ENSMUSG00000056895|ENSMUSG00000056895.5	1708	1718	-	11.1818	7.13e-05	NA	AGCCAAGGTCT
NR5A2_MOUSE.H11MO.0.A	H2bc27	ENSMUSG00000056895|ENSMUSG00000056895.5	4515	4525	+	11.6667	5.23e-05	NA	CTCCAAGGGCA
NR5A2_MOUSE.H11MO.0.A	H2bc27	ENSMUSG00000056895|ENSMUSG00000056895.5	7385	7395	-	14.697	7.63e-06	NA	CTCCAAGGCCA
NR5A2_MOUSE.H11MO.0.A	H2bc27	ENSMUSG00000056895|ENSMUSG00000056895.5	9148	9158	-	11.4394	5.81e-05	NA	TCTGAAGGTCA
NR5A2_MOUSE.H11MO.0.A	H2ac4	ENSMUSG00000061615|ENSMUSG00000061615.3	3993	4003	-	13.5	1.49e-05	NA	GCCCAAGGACA
NR5A2_MOUSE.H11MO.0.A	H2ac4	ENSMUSG00000061615|ENSMUSG00000061615.3	4439	4449	-	11.1212	7.58e-05	NA	TTGCAAGGCCA
NR5A2_MOUSE.H11MO.0.A	H2ac4	ENSMUSG00000061615|ENSMUSG00000061615.3	5044	5054	-	10.8485	9.24e-05	NA	CCACAAGGCCA
NR5A2_MOUSE.H11MO.0.A	H2ac4	ENSMUSG00000061615|ENSMUSG00000061615.3	5830	5840	+	14.697	7.63e-06	NA	CTCCAAGGCCA
NR5A2_MOUSE.H11MO.0.A	H2ac4	ENSMUSG00000061615|ENSMUSG00000061615.3	7731	7741	-	14.9242	4.29e-06	NA	ACTCAAGGTCA
NR5A2_MOUSE.H11MO.0.A	H2ac4	ENSMUSG00000061615|ENSMUSG00000061615.3	8913	8923	-	12.2879	3.91e-05	NA	GTCCAGGGCCA
NR5A2_MOUSE.H11MO.0.A	H2ac15	ENSMUSG00000063021|ENSMUSG00000063021.4	204	214	+	12.1515	4.54e-05	NA	CCCCAAGGACA
NR5A2_MOUSE.H11MO.0.A	H2ac15	ENSMUSG00000063021|ENSMUSG00000063021.4	1423	1433	-	16.2424	4.54e-07	NA	GTTCAAGGCCA
NR5A2_MOUSE.H11MO.0.A	H2ac15	ENSMUSG00000063021|ENSMUSG00000063021.4	2331	2341	+	10.697	9.74e-05	NA	CGCCAAGGTCC
NR5A2_MOUSE.H11MO.0.A	H2ac15	ENSMUSG00000063021|ENSMUSG00000063021.4	2361	2371	-	10.7576	9.58e-05	NA	GCCCATGGTCA
NR5A2_MOUSE.H11MO.0.A	H2ac15	ENSMUSG00000063021|ENSMUSG00000063021.4	3346	3356	-	15.0606	2.79e-06	NA	ATTCAAGGTCA
NR5A2_MOUSE.H11MO.0.A	H2ac15	ENSMUSG00000063021|ENSMUSG00000063021.4	5462	5472	-	11.197	7.03e-05	NA	ATTCAGGGCCA
NR5A2_MOUSE.H11MO.0.A	H2ac15	ENSMUSG00000063021|ENSMUSG00000063021.4	6143	6153	+	16.2424	4.54e-07	NA	GTTCAAGGCCA
NR5A2_MOUSE.H11MO.0.A	H2ac15	ENSMUSG00000063021|ENSMUSG00000063021.4	9528	9538	-	14.697	7.63e-06	NA	CTCCAAGGCCA
NR5A2_MOUSE.H11MO.0.A	H2ac13	ENSMUSG00000071516|ENSMUSG00000071516.3	3602	3612	-	11.1818	7.13e-05	NA	GGTCAAGGTTG
NR5A2_MOUSE.H11MO.0.A	H2ac13	ENSMUSG00000071516|ENSMUSG00000071516.3	5454	5464	-	11.6212	5.29e-05	NA	TTTCAAGGCCT
NR5A2_MOUSE.H11MO.0.A	H2ac13	ENSMUSG00000071516|ENSMUSG00000071516.3	6663	6673	+	11.0758	7.93e-05	NA	GGTCAAGGCTG
NR5A2_MOUSE.H11MO.0.A	H2ac13	ENSMUSG00000071516|ENSMUSG00000071516.3	7824	7834	+	10.7576	9.58e-05	NA	GCCCATGGTCA
NR5A2_MOUSE.H11MO.0.A	H2ac13	ENSMUSG00000071516|ENSMUSG00000071516.3	7995	8005	+	12.9242	1.71e-05	NA	GGTCAAGGGCA
NR5A2_MOUSE.H11MO.0.A	H2ac13	ENSMUSG00000071516|ENSMUSG00000071516.3	9545	9555	-	14.697	7.63e-06	NA	CTCCAAGGCCA
NR5A2_MOUSE.H11MO.0.A	Scand1	ENSMUSG00000046229|ENSMUSG00000046229.11	202	212	+	12.1364	4.6e-05	NA	AGTCAAGGCTA
NR5A2_MOUSE.H11MO.0.A	Scand1	ENSMUSG00000046229|ENSMUSG00000046229.11	1454	1464	+	11.1364	7.46e-05	NA	GACCAAGGACA
NR5A2_MOUSE.H11MO.0.A	Scand1	ENSMUSG00000046229|ENSMUSG00000046229.11	6013	6023	+	14.9848	3.54e-06	NA	TCTCAAGGTCA
NR5A2_MOUSE.H11MO.0.A	Scand1	ENSMUSG00000046229|ENSMUSG00000046229.11	8015	8025	+	16.2424	4.54e-07	NA	GTTCAAGGCCA
NR5A2_MOUSE.H11MO.0.A	Nrtn	ENSMUSG00000039481|ENSMUSG00000039481.6	196	206	+	10.7121	9.67e-05	NA	AGCCAGGGCCA
NR5A2_MOUSE.H11MO.0.A	Nrtn	ENSMUSG00000039481|ENSMUSG00000039481.6	838	848	+	16.3485	2.49e-07	NA	GTTCAAGGTCA
NR5A2_MOUSE.H11MO.0.A	Nrtn	ENSMUSG00000039481|ENSMUSG00000039481.6	931	941	+	11.0303	8.17e-05	NA	GCCCAAGGCTG
NR5A2_MOUSE.H11MO.0.A	Nrtn	ENSMUSG00000039481|ENSMUSG00000039481.6	6135	6145	+	14.5606	9.05e-06	NA	CCCCAAGGCCA
NR5A2_MOUSE.H11MO.0.A	Nrtn	ENSMUSG00000039481|ENSMUSG00000039481.6	8753	8763	-	12.2576	4.07e-05	NA	GCCCAGGGTCA
NR5A2_MOUSE.H11MO.0.A	Nrtn	ENSMUSG00000039481|ENSMUSG00000039481.6	9058	9068	-	12.5152	2.53e-05	NA	GCCCAAGGCCT
NR5A2_MOUSE.H11MO.0.A	Nrtn	ENSMUSG00000039481|ENSMUSG00000039481.6	9425	9435	+	12.4545	2.9e-05	NA	GCTCAGGGTCA
NR5A2_MOUSE.H11MO.0.A	Nrtn	ENSMUSG00000039481|ENSMUSG00000039481.6	9885	9895	+	11.5	5.58e-05	NA	CTTCAAGGCCT
NR5A2_MOUSE.H11MO.0.A	H3c7	ENSMUSG00000100210|ENSMUSG00000100210.3	387	397	-	11.2727	6.61e-05	NA	CCCCAAGGTCT
NR5A2_MOUSE.H11MO.0.A	H3c7	ENSMUSG00000100210|ENSMUSG00000100210.3	1324	1334	+	13.5	1.49e-05	NA	GCCCAAGGACA
NR5A2_MOUSE.H11MO.0.A	H3c7	ENSMUSG00000100210|ENSMUSG00000100210.3	2962	2972	-	11.8485	5.05e-05	NA	TCTCAAGGGCA
NR5A2_MOUSE.H11MO.0.A	H3c7	ENSMUSG00000100210|ENSMUSG00000100210.3	3882	3892	+	11.5	5.58e-05	NA	TGCCAAGGGCA
NR5A2_MOUSE.H11MO.0.A	H3c7	ENSMUSG00000100210|ENSMUSG00000100210.3	4438	4448	-	16.3485	2.49e-07	NA	GTTCAAGGTCA
NR5A2_MOUSE.H11MO.0.A	H3c7	ENSMUSG00000100210|ENSMUSG00000100210.3	4817	4827	-	10.7121	9.67e-05	NA	TGCCAAGGCCC
NR5A2_MOUSE.H11MO.0.A	Fbxo2	ENSMUSG00000041556|ENSMUSG00000041556.9	1176	1186	-	12.0909	4.7e-05	NA	GCCCAAGGCCC
NR5A2_MOUSE.H11MO.0.A	Fbxo2	ENSMUSG00000041556|ENSMUSG00000041556.9	1598	1608	-	16.2424	4.54e-07	NA	GTTCAAGGCCA
NR5A2_MOUSE.H11MO.0.A	Fbxo2	ENSMUSG00000041556|ENSMUSG00000041556.9	3512	3522	+	16.3485	2.49e-07	NA	GTTCAAGGTCA
NR5A2_MOUSE.H11MO.0.A	Fbxo2	ENSMUSG00000041556|ENSMUSG00000041556.9	4806	4816	-	13.8333	1.07e-05	NA	GTTCAAGGACA
NR5A2_MOUSE.H11MO.0.A	Fbxo2	ENSMUSG00000041556|ENSMUSG00000041556.9	5870	5880	+	10.7424	9.59e-05	NA	CCCCAAGGCCC
NR5A2_MOUSE.H11MO.0.A	Fbxo2	ENSMUSG00000041556|ENSMUSG00000041556.9	6309	6319	-	11.0152	8.31e-05	NA	GACCAAGGCTA
NR5A2_MOUSE.H11MO.0.A	Fbxo2	ENSMUSG00000041556|ENSMUSG00000041556.9	6409	6419	+	16.3485	2.49e-07	NA	GTTCAAGGTCA
NR5A2_MOUSE.H11MO.0.A	Fbxo2	ENSMUSG00000041556|ENSMUSG00000041556.9	7628	7638	-	12.697	1.92e-05	NA	GTTGAAGGCCA
NR5A2_MOUSE.H11MO.0.A	Fbxo2	ENSMUSG00000041556|ENSMUSG00000041556.9	8427	8437	+	14.7879	6.22e-06	NA	TCCCAAGGTCA
NR5A2_MOUSE.H11MO.0.A	Fbxo2	ENSMUSG00000041556|ENSMUSG00000041556.9	9540	9550	+	10.9394	8.78e-05	NA	CCTCAAGGCCC
NR5A2_MOUSE.H11MO.0.A	Mdk	ENSMUSG00000027239|ENSMUSG00000027239.15	777	787	+	14.7576	6.85e-06	NA	CCTCAAGGCCA
NR5A2_MOUSE.H11MO.0.A	Mdk	ENSMUSG00000027239|ENSMUSG00000027239.15	3876	3886	+	14.5303	9.22e-06	NA	TGCCAAGGCCA
NR5A2_MOUSE.H11MO.0.A	Mdk	ENSMUSG00000027239|ENSMUSG00000027239.15	6651	6661	-	10.7727	9.49e-05	NA	AGGCAAGGCCA
NR5A2_MOUSE.H11MO.0.A	Mdk	ENSMUSG00000027239|ENSMUSG00000027239.15	7892	7902	-	11.1667	7.29e-05	NA	CCCCAAGGCCT
NR5A2_MOUSE.H11MO.0.A	Mdk	ENSMUSG00000027239|ENSMUSG00000027239.15	8962	8972	+	10.9091	8.94e-05	NA	CCCCAGGGTCA
NR5A2_MOUSE.H11MO.0.A	H4c4	ENSMUSG00000061482|ENSMUSG00000061482.8	190	200	+	14.697	7.63e-06	NA	CTCCAAGGCCA
NR5A2_MOUSE.H11MO.0.A	H4c4	ENSMUSG00000061482|ENSMUSG00000061482.8	2603	2613	-	14.697	7.63e-06	NA	CTCCAAGGCCA
NR5A2_MOUSE.H11MO.0.A	H4c4	ENSMUSG00000061482|ENSMUSG00000061482.8	3096	3106	+	14.4091	9.7e-06	NA	CGCCAAGGCCA
NR5A2_MOUSE.H11MO.0.A	H4c4	ENSMUSG00000061482|ENSMUSG00000061482.8	3432	3442	+	10.8485	9.24e-05	NA	CCACAAGGCCA
NR5A2_MOUSE.H11MO.0.A	H4c4	ENSMUSG00000061482|ENSMUSG00000061482.8	4754	4764	+	13.5	1.49e-05	NA	GCCCAAGGACA
NR5A2_MOUSE.H11MO.0.A	H4c4	ENSMUSG00000061482|ENSMUSG00000061482.8	5307	5317	-	11.0152	8.31e-05	NA	CGCCAAGGCCT
NR5A2_MOUSE.H11MO.0.A	H4c18	ENSMUSG00000069305|ENSMUSG00000069305.4	1943	1953	-	12.5909	2.21e-05	NA	GTTCAGGGTCA
NR5A2_MOUSE.H11MO.0.A	H4c18	ENSMUSG00000069305|ENSMUSG00000069305.4	2009	2019	+	10.8182	9.35e-05	NA	TGACAAGGCCA
NR5A2_MOUSE.H11MO.0.A	H4c18	ENSMUSG00000069305|ENSMUSG00000069305.4	2041	2051	+	11.2727	6.61e-05	NA	CCCCAAGGTCT
NR5A2_MOUSE.H11MO.0.A	H4c18	ENSMUSG00000069305|ENSMUSG00000069305.4	6270	6280	+	13.2121	1.64e-05	NA	GTTCAAGGGCA
NR5A2_MOUSE.H11MO.0.A	H4c18	ENSMUSG00000069305|ENSMUSG00000069305.4	8211	8221	-	14.697	7.63e-06	NA	CTCCAAGGCCA
NR5A2_MOUSE.H11MO.0.A	H4c18	ENSMUSG00000069305|ENSMUSG00000069305.4	8719	8729	+	14.4091	9.7e-06	NA	CGCCAAGGCCA
NR5A2_MOUSE.H11MO.0.A	H4c18	ENSMUSG00000069305|ENSMUSG00000069305.4	9055	9065	+	10.8485	9.24e-05	NA	CCACAAGGCCA
NR5A2_MOUSE.H11MO.0.A	H3c3	ENSMUSG00000069310|ENSMUSG00000069310.5	2746	2756	-	13.5	1.49e-05	NA	GCCCAAGGACA
NR5A2_MOUSE.H11MO.0.A	H3c3	ENSMUSG00000069310|ENSMUSG00000069310.5	3984	3994	-	10.8485	9.24e-05	NA	CCACAAGGCCA
NR5A2_MOUSE.H11MO.0.A	H3c3	ENSMUSG00000069310|ENSMUSG00000069310.5	5443	5453	+	12.2879	3.91e-05	NA	GTCCAGGGCCA
NR5A2_MOUSE.H11MO.0.A	H3c3	ENSMUSG00000069310|ENSMUSG00000069310.5	6625	6635	+	14.9242	4.29e-06	NA	ACTCAAGGTCA
NR5A2_MOUSE.H11MO.0.A	H3c3	ENSMUSG00000069310|ENSMUSG00000069310.5	8526	8536	-	14.697	7.63e-06	NA	CTCCAAGGCCA
NR5A2_MOUSE.H11MO.0.A	H3c3	ENSMUSG00000069310|ENSMUSG00000069310.5	9312	9322	+	10.8485	9.24e-05	NA	CCACAAGGCCA
NR5A2_MOUSE.H11MO.0.A	H3c3	ENSMUSG00000069310|ENSMUSG00000069310.5	9917	9927	+	11.1212	7.58e-05	NA	TTGCAAGGCCA
NR5A2_MOUSE.H11MO.0.A	H3c2	ENSMUSG00000069267|ENSMUSG00000069267.3	2746	2756	-	13.5	1.49e-05	NA	GCCCAAGGACA
NR5A2_MOUSE.H11MO.0.A	H3c2	ENSMUSG00000069267|ENSMUSG00000069267.3	3192	3202	-	11.1212	7.58e-05	NA	TTGCAAGGCCA
NR5A2_MOUSE.H11MO.0.A	H3c2	ENSMUSG00000069267|ENSMUSG00000069267.3	3797	3807	-	10.8485	9.24e-05	NA	CCACAAGGCCA
NR5A2_MOUSE.H11MO.0.A	H3c2	ENSMUSG00000069267|ENSMUSG00000069267.3	4583	4593	+	14.697	7.63e-06	NA	CTCCAAGGCCA
NR5A2_MOUSE.H11MO.0.A	H3c2	ENSMUSG00000069267|ENSMUSG00000069267.3	6484	6494	-	14.9242	4.29e-06	NA	ACTCAAGGTCA
NR5A2_MOUSE.H11MO.0.A	H3c2	ENSMUSG00000069267|ENSMUSG00000069267.3	7666	7676	-	12.2879	3.91e-05	NA	GTCCAGGGCCA
NR5A2_MOUSE.H11MO.0.A	H3c2	ENSMUSG00000069267|ENSMUSG00000069267.3	9125	9135	+	10.8485	9.24e-05	NA	CCACAAGGCCA
NR5A2_MOUSE.H11MO.0.A	H4c12	ENSMUSG00000064288|ENSMUSG00000064288.5	24	34	-	15.0606	2.79e-06	NA	ATTCAAGGTCA
NR5A2_MOUSE.H11MO.0.A	H4c12	ENSMUSG00000064288|ENSMUSG00000064288.5	2140	2150	-	11.197	7.03e-05	NA	ATTCAGGGCCA
NR5A2_MOUSE.H11MO.0.A	H4c12	ENSMUSG00000064288|ENSMUSG00000064288.5	2821	2831	+	16.2424	4.54e-07	NA	GTTCAAGGCCA
NR5A2_MOUSE.H11MO.0.A	H4c12	ENSMUSG00000064288|ENSMUSG00000064288.5	6206	6216	-	14.697	7.63e-06	NA	CTCCAAGGCCA
NR5A2_MOUSE.H11MO.0.A	H4c12	ENSMUSG00000064288|ENSMUSG00000064288.5	6714	6724	+	14.4091	9.7e-06	NA	CGCCAAGGCCA
NR5A2_MOUSE.H11MO.0.A	H4c12	ENSMUSG00000064288|ENSMUSG00000064288.5	7050	7060	+	10.8485	9.24e-05	NA	CCACAAGGCCA
NR5A2_MOUSE.H11MO.0.A	H4c6	ENSMUSG00000069274|ENSMUSG00000069274.4	3336	3346	-	12.803	1.79e-05	NA	GTTGAAGGTCA
NR5A2_MOUSE.H11MO.0.A	H4c6	ENSMUSG00000069274|ENSMUSG00000069274.4	3500	3510	+	13.7121	1.2e-05	NA	GTTCAAGGCTA
NR5A2_MOUSE.H11MO.0.A	H4c6	ENSMUSG00000069274|ENSMUSG00000069274.4	3771	3781	+	16.3485	2.49e-07	NA	GTTCAAGGTCA
NR5A2_MOUSE.H11MO.0.A	H4c6	ENSMUSG00000069274|ENSMUSG00000069274.4	5924	5934	-	12.3636	3.37e-05	NA	GCCGAAGGCCA
NR5A2_MOUSE.H11MO.0.A	H4c6	ENSMUSG00000069274|ENSMUSG00000069274.4	5960	5970	-	12.1515	4.54e-05	NA	TCCCAAGGCTA
NR5A2_MOUSE.H11MO.0.A	H4c6	ENSMUSG00000069274|ENSMUSG00000069274.4	5975	5985	-	14.4697	9.56e-06	NA	AGCCAAGGCCA
NR5A2_MOUSE.H11MO.0.A	H4c6	ENSMUSG00000069274|ENSMUSG00000069274.4	6167	6177	-	15.7576	2.19e-06	NA	GGCCAAGGCCA
NR5A2_MOUSE.H11MO.0.A	H4c6	ENSMUSG00000069274|ENSMUSG00000069274.4	6191	6201	-	13.3788	1.56e-05	NA	GCCCAAGGCTA
NR5A2_MOUSE.H11MO.0.A	H4c6	ENSMUSG00000069274|ENSMUSG00000069274.4	8825	8835	+	12.1667	4.47e-05	NA	GGGCAAGGTCA
NR5A2_MOUSE.H11MO.0.A	Nrarp	ENSMUSG00000078202|ENSMUSG00000078202.4	1385	1395	-	12.2273	4.19e-05	NA	GTCCAAGGCCC
NR5A2_MOUSE.H11MO.0.A	Nrarp	ENSMUSG00000078202|ENSMUSG00000078202.4	2699	2709	+	11.0455	8.1e-05	NA	ATCCAAGGTCC
NR5A2_MOUSE.H11MO.0.A	Nrarp	ENSMUSG00000078202|ENSMUSG00000078202.4	2753	2763	+	11.1364	7.46e-05	NA	CTTCAGGGCCA
NR5A2_MOUSE.H11MO.0.A	Nrarp	ENSMUSG00000078202|ENSMUSG00000078202.4	2940	2950	+	11.4242	5.85e-05	NA	TTCCAAGGCCT
NR5A2_MOUSE.H11MO.0.A	Nrarp	ENSMUSG00000078202|ENSMUSG00000078202.4	2945	2955	-	11.2879	6.52e-05	NA	TCCCAAGGCCT
NR5A2_MOUSE.H11MO.0.A	Nrarp	ENSMUSG00000078202|ENSMUSG00000078202.4	5225	5235	-	11	8.4e-05	NA	ATCCAGGGCCA
NR5A2_MOUSE.H11MO.0.A	H3c4	ENSMUSG00000099583|ENSMUSG00000099583.3	591	601	+	12.3333	3.6e-05	NA	GTACAAGGCCA
NR5A2_MOUSE.H11MO.0.A	H3c4	ENSMUSG00000099583|ENSMUSG00000099583.3	4926	4936	-	10.8485	9.24e-05	NA	CCACAAGGCCA
NR5A2_MOUSE.H11MO.0.A	H3c4	ENSMUSG00000099583|ENSMUSG00000099583.3	5262	5272	-	14.4091	9.7e-06	NA	CGCCAAGGCCA
NR5A2_MOUSE.H11MO.0.A	H3c4	ENSMUSG00000099583|ENSMUSG00000099583.3	5502	5512	-	11.4697	5.72e-05	NA	TTTGAAGGCCA
NR5A2_MOUSE.H11MO.0.A	H3c4	ENSMUSG00000099583|ENSMUSG00000099583.3	5799	5809	+	14.697	7.63e-06	NA	CTCCAAGGCCA
NR5A2_MOUSE.H11MO.0.A	H3c4	ENSMUSG00000099583|ENSMUSG00000099583.3	8212	8222	-	14.697	7.63e-06	NA	CTCCAAGGCCA
NR5A2_MOUSE.H11MO.0.A	H3c4	ENSMUSG00000099583|ENSMUSG00000099583.3	8705	8715	+	14.4091	9.7e-06	NA	CGCCAAGGCCA
NR5A2_MOUSE.H11MO.0.A	H3c4	ENSMUSG00000099583|ENSMUSG00000099583.3	9041	9051	+	10.8485	9.24e-05	NA	CCACAAGGCCA
NR5A2_MOUSE.H11MO.0.A	H3c13	ENSMUSG00000074403|ENSMUSG00000074403.3	973	983	+	12	4.89e-05	NA	TGCCAAGGCTA
NR5A2_MOUSE.H11MO.0.A	H3c13	ENSMUSG00000074403|ENSMUSG00000074403.3	5435	5445	+	10.9242	8.85e-05	NA	TCCCAGGGCCA
NR5A2_MOUSE.H11MO.0.A	H3c13	ENSMUSG00000074403|ENSMUSG00000074403.3	8140	8150	+	11.3182	6.34e-05	NA	GATCAAGGTTA
NR5A2_MOUSE.H11MO.0.A	H3c13	ENSMUSG00000074403|ENSMUSG00000074403.3	9054	9064	+	12.0909	4.7e-05	NA	ACCCAAGGCTA
NR5A2_MOUSE.H11MO.0.A	H3c8	ENSMUSG00000099517|ENSMUSG00000099517.3	4247	4257	+	15.1212	2.49e-06	NA	TTTCAAGGTCA
NR5A2_MOUSE.H11MO.0.A	H3c8	ENSMUSG00000099517|ENSMUSG00000099517.3	7053	7063	-	13.2121	1.64e-05	NA	GTTCAAGGGCA
NR5A2_MOUSE.H11MO.0.A	H3c8	ENSMUSG00000099517|ENSMUSG00000099517.3	8501	8511	+	14.4091	9.7e-06	NA	CGCCAAGGCCA
NR5A2_MOUSE.H11MO.0.A	H3c8	ENSMUSG00000099517|ENSMUSG00000099517.3	9426	9436	-	11.2727	6.61e-05	NA	CCCCAAGGTCT
NR5A2_MOUSE.H11MO.0.A	H4c1	ENSMUSG00000060093|ENSMUSG00000060093.7	734	744	+	12.1515	4.54e-05	NA	GCCCAGGGCCA
NR5A2_MOUSE.H11MO.0.A	H4c1	ENSMUSG00000060093|ENSMUSG00000060093.7	2308	2318	-	14.9545	3.79e-06	NA	ATTCAAGGCCA
NR5A2_MOUSE.H11MO.0.A	H4c1	ENSMUSG00000060093|ENSMUSG00000060093.7	4168	4178	+	11.0152	8.31e-05	NA	TGTCAAGGTCC
NR5A2_MOUSE.H11MO.0.A	H4c1	ENSMUSG00000060093|ENSMUSG00000060093.7	4872	4882	+	11.3636	6.1e-05	NA	GTTCAAGGCTG
NR5A2_MOUSE.H11MO.0.A	H4c1	ENSMUSG00000060093|ENSMUSG00000060093.7	4910	4920	+	11.9394	4.97e-05	NA	AGCCAAGGCTA
NR5A2_MOUSE.H11MO.0.A	H4c1	ENSMUSG00000060093|ENSMUSG00000060093.7	5846	5856	+	11.197	7.03e-05	NA	ATTCAGGGCCA
NR5A2_MOUSE.H11MO.0.A	H4c1	ENSMUSG00000060093|ENSMUSG00000060093.7	6305	6315	+	16.2424	4.54e-07	NA	GTTCAAGGCCA
NR5A2_MOUSE.H11MO.0.A	H4c1	ENSMUSG00000060093|ENSMUSG00000060093.7	6332	6342	+	13.8333	1.07e-05	NA	GTTCAAGGACA
NR5A2_MOUSE.H11MO.0.A	H4c1	ENSMUSG00000060093|ENSMUSG00000060093.7	6919	6929	-	12.4091	3.13e-05	NA	GGTGAAGGCCA
NR5A2_MOUSE.H11MO.0.A	H4c1	ENSMUSG00000060093|ENSMUSG00000060093.7	7090	7100	-	16.0455	1.41e-06	NA	GTCCAAGGCCA
NR5A2_MOUSE.H11MO.0.A	H4c1	ENSMUSG00000060093|ENSMUSG00000060093.7	7256	7266	+	13.3485	1.58e-05	NA	GGCCAAGGACA
NR5A2_MOUSE.H11MO.0.A	H4c1	ENSMUSG00000060093|ENSMUSG00000060093.7	9167	9177	+	13.5	1.49e-05	NA	GCCCAAGGACA
NR5A2_MOUSE.H11MO.0.A	H4c1	ENSMUSG00000060093|ENSMUSG00000060093.7	9931	9941	+	13.7424	1.16e-05	NA	GATCAAGGCCA
NR5A2_MOUSE.H11MO.0.A	H2ac24	ENSMUSG00000094777|ENSMUSG00000094777.3	3260	3270	-	12.5909	2.21e-05	NA	GTTCAGGGTCA
NR5A2_MOUSE.H11MO.0.A	H2ac24	ENSMUSG00000094777|ENSMUSG00000094777.3	3326	3336	+	10.8182	9.35e-05	NA	TGACAAGGCCA
NR5A2_MOUSE.H11MO.0.A	H2ac24	ENSMUSG00000094777|ENSMUSG00000094777.3	3358	3368	+	11.2727	6.61e-05	NA	CCCCAAGGTCT
NR5A2_MOUSE.H11MO.0.A	H2ac24	ENSMUSG00000094777|ENSMUSG00000094777.3	7587	7597	+	13.2121	1.64e-05	NA	GTTCAAGGGCA
NR5A2_MOUSE.H11MO.0.A	H2ac24	ENSMUSG00000094777|ENSMUSG00000094777.3	9528	9538	-	14.697	7.63e-06	NA	CTCCAAGGCCA
NR5A2_MOUSE.H11MO.0.A	Krt17	ENSMUSG00000035557|ENSMUSG00000035557.10	2999	3009	-	11.0303	8.17e-05	NA	GCCCAAGGCTG
NR5A2_MOUSE.H11MO.0.A	Krt17	ENSMUSG00000035557|ENSMUSG00000035557.10	3949	3959	-	12.1061	4.67e-05	NA	GGCCAGGGTCA
NR5A2_MOUSE.H11MO.0.A	Krt17	ENSMUSG00000035557|ENSMUSG00000035557.10	7041	7051	-	10.9697	8.64e-05	NA	ACCCAGGGTCA
NR5A2_MOUSE.H11MO.0.A	Krt17	ENSMUSG00000035557|ENSMUSG00000035557.10	7402	7412	-	11.4394	5.81e-05	NA	AGCCAAGGGCA
NR5A2_MOUSE.H11MO.0.A	Cldn3	ENSMUSG00000070473|ENSMUSG00000070473.5	953	963	+	11	8.4e-05	NA	CCTCAGGGCCA
NR5A2_MOUSE.H11MO.0.A	Cldn3	ENSMUSG00000070473|ENSMUSG00000070473.5	1525	1535	-	16.0606	1.24e-06	NA	GGTCAAGGTCA
NR5A2_MOUSE.H11MO.0.A	Cldn3	ENSMUSG00000070473|ENSMUSG00000070473.5	1531	1541	-	12.5606	2.32e-05	NA	AATCAAGGTCA
NR5A2_MOUSE.H11MO.0.A	Cldn3	ENSMUSG00000070473|ENSMUSG00000070473.5	2177	2187	+	11.9394	4.97e-05	NA	AGCCAAGGCTA
NR5A2_MOUSE.H11MO.0.A	Cldn3	ENSMUSG00000070473|ENSMUSG00000070473.5	5013	5023	+	11.3333	6.25e-05	NA	ACCCAAGGTCT
NR5A2_MOUSE.H11MO.0.A	Cldn3	ENSMUSG00000070473|ENSMUSG00000070473.5	7704	7714	-	12.4091	3.13e-05	NA	TTCCAAGGACA
NR5A2_MOUSE.H11MO.0.A	Cldn3	ENSMUSG00000070473|ENSMUSG00000070473.5	8838	8848	-	16.2424	4.54e-07	NA	GTTCAAGGCCA
NR5A2_MOUSE.H11MO.0.A	Cldn3	ENSMUSG00000070473|ENSMUSG00000070473.5	9209	9219	+	12.0455	4.82e-05	NA	GGACAAGGCCA
NR5A2_MOUSE.H11MO.0.A	H4c17	ENSMUSG00000069306|ENSMUSG00000069306.6	1943	1953	-	12.5909	2.21e-05	NA	GTTCAGGGTCA
NR5A2_MOUSE.H11MO.0.A	H4c17	ENSMUSG00000069306|ENSMUSG00000069306.6	2009	2019	+	10.8182	9.35e-05	NA	TGACAAGGCCA
NR5A2_MOUSE.H11MO.0.A	H4c17	ENSMUSG00000069306|ENSMUSG00000069306.6	2041	2051	+	11.2727	6.61e-05	NA	CCCCAAGGTCT
NR5A2_MOUSE.H11MO.0.A	H4c17	ENSMUSG00000069306|ENSMUSG00000069306.6	6270	6280	+	13.2121	1.64e-05	NA	GTTCAAGGGCA
NR5A2_MOUSE.H11MO.0.A	H4c17	ENSMUSG00000069306|ENSMUSG00000069306.6	8211	8221	-	14.697	7.63e-06	NA	CTCCAAGGCCA
NR5A2_MOUSE.H11MO.0.A	H4c17	ENSMUSG00000069306|ENSMUSG00000069306.6	8719	8729	+	14.4091	9.7e-06	NA	CGCCAAGGCCA
NR5A2_MOUSE.H11MO.0.A	H4c17	ENSMUSG00000069306|ENSMUSG00000069306.6	9055	9065	+	10.8485	9.24e-05	NA	CCACAAGGCCA
NR5A2_MOUSE.H11MO.0.A	H4c8	ENSMUSG00000060981|ENSMUSG00000060981.8	8578	8588	+	15.1212	2.49e-06	NA	TTTCAAGGTCA
NR5A2_MOUSE.H11MO.0.A	H2ac22	ENSMUSG00000069309|ENSMUSG00000069309.3	168	178	-	10.8333	9.25e-05	NA	TGGCAAGGCCA
NR5A2_MOUSE.H11MO.0.A	H2ac22	ENSMUSG00000069309|ENSMUSG00000069309.3	1389	1399	+	12.6515	2.01e-05	NA	GTCCAAGGCCT
NR5A2_MOUSE.H11MO.0.A	H2ac22	ENSMUSG00000069309|ENSMUSG00000069309.3	2512	2522	+	14.7727	6.47e-06	NA	AGTCAAGGTCA
NR5A2_MOUSE.H11MO.0.A	H2ac22	ENSMUSG00000069309|ENSMUSG00000069309.3	3843	3853	+	13.5303	1.44e-05	NA	GGTCAAGGTTA
NR5A2_MOUSE.H11MO.0.A	H2ac22	ENSMUSG00000069309|ENSMUSG00000069309.3	4394	4404	+	11.2879	6.52e-05	NA	TGTGAAGGTCA
NR5A2_MOUSE.H11MO.0.A	H2ac22	ENSMUSG00000069309|ENSMUSG00000069309.3	4486	4496	-	14	9.9e-06	NA	GTTCAAGGTCG
NR5A2_MOUSE.H11MO.0.A	H2ac22	ENSMUSG00000069309|ENSMUSG00000069309.3	6478	6488	-	14.9848	3.54e-06	NA	TCTCAAGGTCA
NR5A2_MOUSE.H11MO.0.A	H2ac22	ENSMUSG00000069309|ENSMUSG00000069309.3	7051	7061	+	15	3.29e-06	NA	CTTCAAGGTCA
NR5A2_MOUSE.H11MO.0.A	H2ac22	ENSMUSG00000069309|ENSMUSG00000069309.3	7315	7325	+	12.2576	4.07e-05	NA	TCCCAAGGTTA
NR5A2_MOUSE.H11MO.0.A	H2ac22	ENSMUSG00000069309|ENSMUSG00000069309.3	7432	7442	+	11.2273	6.85e-05	NA	GCTCAAGGCTG
NR5A2_MOUSE.H11MO.0.A	H2ac22	ENSMUSG00000069309|ENSMUSG00000069309.3	9527	9537	-	14.697	7.63e-06	NA	CTCCAAGGCCA
NR5A2_MOUSE.H11MO.0.A	H2ac12	ENSMUSG00000069302|ENSMUSG00000069302.6	1002	1012	-	12.4242	3.03e-05	NA	GTTCAAGGCCC
NR5A2_MOUSE.H11MO.0.A	H2ac12	ENSMUSG00000069302|ENSMUSG00000069302.6	2146	2156	-	14.697	7.63e-06	NA	CTCCAAGGCCA
NR5A2_MOUSE.H11MO.0.A	H2ac12	ENSMUSG00000069302|ENSMUSG00000069302.6	2661	2671	+	14.4091	9.7e-06	NA	CGCCAAGGCCA
NR5A2_MOUSE.H11MO.0.A	H2ac12	ENSMUSG00000069302|ENSMUSG00000069302.6	2997	3007	+	10.8485	9.24e-05	NA	CCACAAGGCCA
NR5A2_MOUSE.H11MO.0.A	H2ac12	ENSMUSG00000069302|ENSMUSG00000069302.6	4656	4666	-	16.2424	4.54e-07	NA	GTTCAAGGCCA
NR5A2_MOUSE.H11MO.0.A	H2ac12	ENSMUSG00000069302|ENSMUSG00000069302.6	5797	5807	+	14.803	6.02e-06	NA	CTCCAAGGTCA
NR5A2_MOUSE.H11MO.0.A	H2ac12	ENSMUSG00000069302|ENSMUSG00000069302.6	9489	9499	-	14.697	7.63e-06	NA	CTCCAAGGCCA
NR5A2_MOUSE.H11MO.0.A	H2ac7	ENSMUSG00000071478|ENSMUSG00000071478.7	1922	1932	+	12.3333	3.6e-05	NA	GTACAAGGCCA
NR5A2_MOUSE.H11MO.0.A	H2ac7	ENSMUSG00000071478|ENSMUSG00000071478.7	6257	6267	-	10.8485	9.24e-05	NA	CCACAAGGCCA
NR5A2_MOUSE.H11MO.0.A	H2ac7	ENSMUSG00000071478|ENSMUSG00000071478.7	6593	6603	-	14.4091	9.7e-06	NA	CGCCAAGGCCA
NR5A2_MOUSE.H11MO.0.A	H2ac7	ENSMUSG00000071478|ENSMUSG00000071478.7	6833	6843	-	11.4697	5.72e-05	NA	TTTGAAGGCCA
NR5A2_MOUSE.H11MO.0.A	H2ac7	ENSMUSG00000071478|ENSMUSG00000071478.7	7130	7140	+	14.697	7.63e-06	NA	CTCCAAGGCCA
NR5A2_MOUSE.H11MO.0.A	H2ac7	ENSMUSG00000071478|ENSMUSG00000071478.7	9543	9553	-	14.697	7.63e-06	NA	CTCCAAGGCCA
NR5A2_MOUSE.H11MO.0.A	Slc35f1	ENSMUSG00000038602|ENSMUSG00000038602.8	288	298	+	10.9848	8.51e-05	NA	CTCCAAGGTCC
NR5A2_MOUSE.H11MO.0.A	Slc35f1	ENSMUSG00000038602|ENSMUSG00000038602.8	2851	2861	+	10.7727	9.49e-05	NA	TGCCAGGGCCA
NR5A2_MOUSE.H11MO.0.A	Slc35f1	ENSMUSG00000038602|ENSMUSG00000038602.8	3348	3358	-	16.0455	1.41e-06	NA	GTCCAAGGCCA
NR5A2_MOUSE.H11MO.0.A	Slc35f1	ENSMUSG00000038602|ENSMUSG00000038602.8	4816	4826	-	10.9394	8.78e-05	NA	CCTCAAGGCCC
NR5A2_MOUSE.H11MO.0.A	Slc35f1	ENSMUSG00000038602|ENSMUSG00000038602.8	6135	6145	-	12.2879	3.91e-05	NA	ACTCAAGGCTA
NR5A2_MOUSE.H11MO.0.A	Slc35f1	ENSMUSG00000038602|ENSMUSG00000038602.8	7336	7346	+	11.4697	5.72e-05	NA	ATCCAAGGTCT
NR5A2_MOUSE.H11MO.0.A	Slc35f1	ENSMUSG00000038602|ENSMUSG00000038602.8	8128	8138	+	11.6515	5.24e-05	NA	TCCCAAGGGCA
NR5A2_MOUSE.H11MO.0.A	Slc35f1	ENSMUSG00000038602|ENSMUSG00000038602.8	8170	8180	+	12.2576	4.07e-05	NA	TCCCAAGGTTA
NR5A2_MOUSE.H11MO.0.A	Slc35f1	ENSMUSG00000038602|ENSMUSG00000038602.8	8893	8903	-	11.0455	8.1e-05	NA	CCTCAAGGTCC
NR5A2_MOUSE.H11MO.0.A	H2ac23	ENSMUSG00000094248|ENSMUSG00000094248.2	3260	3270	-	12.5909	2.21e-05	NA	GTTCAGGGTCA
NR5A2_MOUSE.H11MO.0.A	H2ac23	ENSMUSG00000094248|ENSMUSG00000094248.2	3326	3336	+	10.8182	9.35e-05	NA	TGACAAGGCCA
NR5A2_MOUSE.H11MO.0.A	H2ac23	ENSMUSG00000094248|ENSMUSG00000094248.2	3358	3368	+	11.2727	6.61e-05	NA	CCCCAAGGTCT
NR5A2_MOUSE.H11MO.0.A	H2ac23	ENSMUSG00000094248|ENSMUSG00000094248.2	7587	7597	+	13.2121	1.64e-05	NA	GTTCAAGGGCA
NR5A2_MOUSE.H11MO.0.A	H2ac23	ENSMUSG00000094248|ENSMUSG00000094248.2	9528	9538	-	14.697	7.63e-06	NA	CTCCAAGGCCA
NR5A2_MOUSE.H11MO.0.A	Lypd3	ENSMUSG00000057454|ENSMUSG00000057454.6	1401	1411	-	10.7121	9.67e-05	NA	AGCCAGGGCCA
NR5A2_MOUSE.H11MO.0.A	Lypd3	ENSMUSG00000057454|ENSMUSG00000057454.6	3302	3312	-	14.6667	8.17e-06	NA	AGTCAAGGCCA
NR5A2_MOUSE.H11MO.0.A	Lypd3	ENSMUSG00000057454|ENSMUSG00000057454.6	3364	3374	-	11.9242	4.99e-05	NA	ATTCAAGGGCA
NR5A2_MOUSE.H11MO.0.A	Lypd3	ENSMUSG00000057454|ENSMUSG00000057454.6	4458	4468	+	16.2424	4.54e-07	NA	GTTCAAGGCCA
NR5A2_MOUSE.H11MO.0.A	Lypd3	ENSMUSG00000057454|ENSMUSG00000057454.6	4488	4498	+	11.0606	8.02e-05	NA	TTCCAGGGCCA
NR5A2_MOUSE.H11MO.0.A	Lypd3	ENSMUSG00000057454|ENSMUSG00000057454.6	7449	7459	-	12.1061	4.67e-05	NA	GGCCAGGGTCA
NR5A2_MOUSE.H11MO.0.A	Lypd3	ENSMUSG00000057454|ENSMUSG00000057454.6	8360	8370	+	10.9091	8.94e-05	NA	ACACAAGGCCA
NR5A2_MOUSE.H11MO.0.A	Lypd3	ENSMUSG00000057454|ENSMUSG00000057454.6	9889	9899	+	12.0606	4.77e-05	NA	GGGCAAGGCCA
NR5A2_MOUSE.H11MO.0.A	H4c11	ENSMUSG00000067455|ENSMUSG00000067455.6	3465	3475	+	10.7576	9.58e-05	NA	GCCCATGGTCA
NR5A2_MOUSE.H11MO.0.A	H4c11	ENSMUSG00000067455|ENSMUSG00000067455.6	4023	4033	-	15	3.29e-06	NA	CTTCAAGGTCA
NR5A2_MOUSE.H11MO.0.A	H4c11	ENSMUSG00000067455|ENSMUSG00000067455.6	4363	4373	-	11.303	6.46e-05	NA	ATTCAGGGTCA
NR5A2_MOUSE.H11MO.0.A	H4c11	ENSMUSG00000067455|ENSMUSG00000067455.6	4606	4616	-	11.0152	8.31e-05	NA	GGTCAAGGATA
NR5A2_MOUSE.H11MO.0.A	H4c11	ENSMUSG00000067455|ENSMUSG00000067455.6	9047	9057	-	10.9848	8.51e-05	NA	GGCCAAGGTTG
NR5A2_MOUSE.H11MO.0.A	H2ac11	ENSMUSG00000069301|ENSMUSG00000069301.6	3581	3591	-	15.9091	1.88e-06	NA	GCCCAAGGCCA
NR5A2_MOUSE.H11MO.0.A	H2ac11	ENSMUSG00000069301|ENSMUSG00000069301.6	4277	4287	+	11.3788	6.02e-05	NA	ACTGAAGGTCA
NR5A2_MOUSE.H11MO.0.A	H2ac11	ENSMUSG00000069301|ENSMUSG00000069301.6	6725	6735	-	15.9091	1.88e-06	NA	GCCCAAGGCCA
NR5A2_MOUSE.H11MO.0.A	H2ac11	ENSMUSG00000069301|ENSMUSG00000069301.6	8377	8387	-	12.4242	3.03e-05	NA	GTTCAAGGCCC
NR5A2_MOUSE.H11MO.0.A	H2ac11	ENSMUSG00000069301|ENSMUSG00000069301.6	9521	9531	-	14.697	7.63e-06	NA	CTCCAAGGCCA
NR5A2_MOUSE.H11MO.0.A	H3c6	ENSMUSG00000069273|ENSMUSG00000069273.3	756	766	-	14.697	7.63e-06	NA	CTCCAAGGCCA
NR5A2_MOUSE.H11MO.0.A	H3c6	ENSMUSG00000069273|ENSMUSG00000069273.3	1053	1063	+	11.4697	5.72e-05	NA	TTTGAAGGCCA
NR5A2_MOUSE.H11MO.0.A	H3c6	ENSMUSG00000069273|ENSMUSG00000069273.3	1293	1303	+	14.4091	9.7e-06	NA	CGCCAAGGCCA
NR5A2_MOUSE.H11MO.0.A	H3c6	ENSMUSG00000069273|ENSMUSG00000069273.3	1629	1639	+	10.8485	9.24e-05	NA	CCACAAGGCCA
NR5A2_MOUSE.H11MO.0.A	H3c6	ENSMUSG00000069273|ENSMUSG00000069273.3	5964	5974	-	12.3333	3.6e-05	NA	GTACAAGGCCA
NR5A2_MOUSE.H11MO.0.A	H3c6	ENSMUSG00000069273|ENSMUSG00000069273.3	7958	7968	-	11.0303	8.17e-05	NA	TCCCAGGGTCA
NR5A2_MOUSE.H11MO.0.A	H4c2	ENSMUSG00000069266|ENSMUSG00000069266.6	1843	1853	-	14.9242	4.29e-06	NA	ACTCAAGGTCA
NR5A2_MOUSE.H11MO.0.A	H4c2	ENSMUSG00000069266|ENSMUSG00000069266.6	3025	3035	-	12.2879	3.91e-05	NA	GTCCAGGGCCA
NR5A2_MOUSE.H11MO.0.A	H4c2	ENSMUSG00000069266|ENSMUSG00000069266.6	4484	4494	+	10.8485	9.24e-05	NA	CCACAAGGCCA
NR5A2_MOUSE.H11MO.0.A	H4c2	ENSMUSG00000069266|ENSMUSG00000069266.6	5722	5732	+	13.5	1.49e-05	NA	GCCCAAGGACA
NR5A2_MOUSE.H11MO.0.A	H4c9	ENSMUSG00000060639|ENSMUSG00000060639.6	1977	1987	-	15.9091	1.88e-06	NA	GCCCAAGGCCA
NR5A2_MOUSE.H11MO.0.A	H4c9	ENSMUSG00000060639|ENSMUSG00000060639.6	2673	2683	+	11.3788	6.02e-05	NA	ACTGAAGGTCA
NR5A2_MOUSE.H11MO.0.A	H4c9	ENSMUSG00000060639|ENSMUSG00000060639.6	5121	5131	-	15.9091	1.88e-06	NA	GCCCAAGGCCA
NR5A2_MOUSE.H11MO.0.A	H4c9	ENSMUSG00000060639|ENSMUSG00000060639.6	6773	6783	-	12.4242	3.03e-05	NA	GTTCAAGGCCC
NR5A2_MOUSE.H11MO.0.A	H4c9	ENSMUSG00000060639|ENSMUSG00000060639.6	7917	7927	-	14.697	7.63e-06	NA	CTCCAAGGCCA
NR5A2_MOUSE.H11MO.0.A	H4c9	ENSMUSG00000060639|ENSMUSG00000060639.6	8432	8442	+	14.4091	9.7e-06	NA	CGCCAAGGCCA
NR5A2_MOUSE.H11MO.0.A	H4c9	ENSMUSG00000060639|ENSMUSG00000060639.6	8768	8778	+	10.8485	9.24e-05	NA	CCACAAGGCCA
NR5A2_MOUSE.H11MO.0.A	H2ac8	ENSMUSG00000069272|ENSMUSG00000069272.7	4382	4392	+	11.0152	8.31e-05	NA	CGCCAAGGCCT
NR5A2_MOUSE.H11MO.0.A	H2ac8	ENSMUSG00000069272|ENSMUSG00000069272.7	4935	4945	-	13.5	1.49e-05	NA	GCCCAAGGACA
NR5A2_MOUSE.H11MO.0.A	H2ac8	ENSMUSG00000069272|ENSMUSG00000069272.7	6257	6267	-	10.8485	9.24e-05	NA	CCACAAGGCCA
NR5A2_MOUSE.H11MO.0.A	H2ac8	ENSMUSG00000069272|ENSMUSG00000069272.7	6593	6603	-	14.4091	9.7e-06	NA	CGCCAAGGCCA
NR5A2_MOUSE.H11MO.0.A	H2ac8	ENSMUSG00000069272|ENSMUSG00000069272.7	7086	7096	+	14.697	7.63e-06	NA	CTCCAAGGCCA
NR5A2_MOUSE.H11MO.0.A	H2ac8	ENSMUSG00000069272|ENSMUSG00000069272.7	9499	9509	-	14.697	7.63e-06	NA	CTCCAAGGCCA
NR5A2_MOUSE.H11MO.0.A	H2ac8	ENSMUSG00000069272|ENSMUSG00000069272.7	9796	9806	+	11.4697	5.72e-05	NA	TTTGAAGGCCA
NR5A2_MOUSE.H11MO.0.A	Ilk	ENSMUSG00000030890|ENSMUSG00000030890.17	6640	6650	-	10.9091	8.94e-05	NA	CCCCAGGGTCA
NR5A2_MOUSE.H11MO.0.A	Ilk	ENSMUSG00000030890|ENSMUSG00000030890.17	8556	8566	+	11.3788	6.02e-05	NA	ACTGAAGGTCA
NR5A2_MOUSE.H11MO.0.A	Tpm2	ENSMUSG00000028464|ENSMUSG00000028464.17	397	407	+	12.2879	3.91e-05	NA	GTCCAGGGCCA
NR5A2_MOUSE.H11MO.0.A	Tpm2	ENSMUSG00000028464|ENSMUSG00000028464.17	477	487	+	11.2273	6.85e-05	NA	TTGCAAGGTCA
NR5A2_MOUSE.H11MO.0.A	Tpm2	ENSMUSG00000028464|ENSMUSG00000028464.17	5746	5756	-	16.2424	4.54e-07	NA	GTTCAAGGCCA
NR5A2_MOUSE.H11MO.0.A	Tpm2	ENSMUSG00000028464|ENSMUSG00000028464.17	6541	6551	+	14.9545	3.79e-06	NA	ATTCAAGGCCA
NR5A2_MOUSE.H11MO.0.A	Tpm2	ENSMUSG00000028464|ENSMUSG00000028464.17	9315	9325	+	12.1515	4.54e-05	NA	CCCCAAGGACA
NR5A2_MOUSE.H11MO.0.A	Grin1	ENSMUSG00000026959|ENSMUSG00000026959.14	1730	1740	+	16.2121	6.59e-07	NA	GCTCAAGGTCA
NR5A2_MOUSE.H11MO.0.A	Grin1	ENSMUSG00000026959|ENSMUSG00000026959.14	3060	3070	-	16.2424	4.54e-07	NA	GTTCAAGGCCA
NR5A2_MOUSE.H11MO.0.A	Grin1	ENSMUSG00000026959|ENSMUSG00000026959.14	3964	3974	+	16.2424	4.54e-07	NA	GTTCAAGGCCA
NR5A2_MOUSE.H11MO.0.A	Grin1	ENSMUSG00000026959|ENSMUSG00000026959.14	5416	5426	-	10.8182	9.35e-05	NA	AGCCAGGGTCA
NR5A2_MOUSE.H11MO.0.A	Grin1	ENSMUSG00000026959|ENSMUSG00000026959.14	6290	6300	-	12.303	3.79e-05	NA	GGTCAGGGTCA
NR5A2_MOUSE.H11MO.0.A	Grin1	ENSMUSG00000026959|ENSMUSG00000026959.14	6470	6480	-	12.5152	2.53e-05	NA	TATCAAGGCCA
NR5A2_MOUSE.H11MO.0.A	Grin1	ENSMUSG00000026959|ENSMUSG00000026959.14	8863	8873	-	11.1364	7.46e-05	NA	GACCAAGGACA
NR5A2_MOUSE.H11MO.0.A	Grin1	ENSMUSG00000026959|ENSMUSG00000026959.14	9264	9274	-	16.2424	4.54e-07	NA	GTTCAAGGCCA
NR5A2_MOUSE.H11MO.0.A	Grin1	ENSMUSG00000026959|ENSMUSG00000026959.14	9395	9405	-	14.9242	4.29e-06	NA	TTCCAAGGTCA
NR5A2_MOUSE.H11MO.0.A	Slc44a4	ENSMUSG00000007034|ENSMUSG00000007034.16	873	883	+	12.2121	4.25e-05	NA	GCGCAAGGCCA
NR5A2_MOUSE.H11MO.0.A	Slc44a4	ENSMUSG00000007034|ENSMUSG00000007034.16	5054	5064	+	11.3333	6.25e-05	NA	TCTGAAGGCCA
NR5A2_MOUSE.H11MO.0.A	Slc44a4	ENSMUSG00000007034|ENSMUSG00000007034.16	8769	8779	+	14.9545	3.79e-06	NA	ATTCAAGGCCA
NR5A2_MOUSE.H11MO.0.A	Atg9b	ENSMUSG00000038295|ENSMUSG00000038295.15	271	281	+	11.3182	6.34e-05	NA	CCTGAAGGTCA
NR5A2_MOUSE.H11MO.0.A	Atg9b	ENSMUSG00000038295|ENSMUSG00000038295.15	1098	1108	+	10.7879	9.46e-05	NA	GTCCATGGCCA
NR5A2_MOUSE.H11MO.0.A	Atg9b	ENSMUSG00000038295|ENSMUSG00000038295.15	1614	1624	+	10.9091	8.94e-05	NA	CCCCAGGGTCA
NR5A2_MOUSE.H11MO.0.A	Atg9b	ENSMUSG00000038295|ENSMUSG00000038295.15	1707	1717	+	14.5606	9.05e-06	NA	CCCCAAGGCCA
NR5A2_MOUSE.H11MO.0.A	Atg9b	ENSMUSG00000038295|ENSMUSG00000038295.15	2210	2220	-	12.697	1.92e-05	NA	GTTGAAGGCCA
NR5A2_MOUSE.H11MO.0.A	Atg9b	ENSMUSG00000038295|ENSMUSG00000038295.15	2850	2860	+	12.4545	2.9e-05	NA	GTGCAAGGTCA
NR5A2_MOUSE.H11MO.0.A	Atg9b	ENSMUSG00000038295|ENSMUSG00000038295.15	2901	2911	-	11.1061	7.73e-05	NA	CCTCAGGGTCA
NR5A2_MOUSE.H11MO.0.A	Atg9b	ENSMUSG00000038295|ENSMUSG00000038295.15	3258	3268	-	10.697	9.74e-05	NA	GGTCATGGCCA
NR5A2_MOUSE.H11MO.0.A	Atg9b	ENSMUSG00000038295|ENSMUSG00000038295.15	5258	5268	+	13.8182	1.1e-05	NA	GTTCAAGGTTA
NR5A2_MOUSE.H11MO.0.A	Atg9b	ENSMUSG00000038295|ENSMUSG00000038295.15	6461	6471	-	12.4242	3.03e-05	NA	GTTCAAGGCCC
NR5A2_MOUSE.H11MO.0.A	Atg9b	ENSMUSG00000038295|ENSMUSG00000038295.15	6721	6731	-	14.9545	3.79e-06	NA	ATTCAAGGCCA
NR5A2_MOUSE.H11MO.0.A	Atg9b	ENSMUSG00000038295|ENSMUSG00000038295.15	7713	7723	-	16.2121	6.59e-07	NA	GCTCAAGGTCA
NR5A2_MOUSE.H11MO.0.A	Atg9b	ENSMUSG00000038295|ENSMUSG00000038295.15	9038	9048	-	14.6818	7.8e-06	NA	TCCCAAGGCCA
NR5A2_MOUSE.H11MO.0.A	Atg9b	ENSMUSG00000038295|ENSMUSG00000038295.15	9158	9168	+	11.0606	8.02e-05	NA	TCTCAAGGCCC
NR5A2_MOUSE.H11MO.0.A	Atg9b	ENSMUSG00000038295|ENSMUSG00000038295.15	9699	9709	-	11.7273	5.16e-05	NA	CCTCAAGGGCA
NR5A2_MOUSE.H11MO.0.A	Sbk3	ENSMUSG00000085272|ENSMUSG00000085272.8	328	338	-	16.1061	1.03e-06	NA	GCTCAAGGCCA
NR5A2_MOUSE.H11MO.0.A	Sbk3	ENSMUSG00000085272|ENSMUSG00000085272.8	1886	1896	-	11.4697	5.72e-05	NA	TTTGAAGGCCA
NR5A2_MOUSE.H11MO.0.A	Sbk3	ENSMUSG00000085272|ENSMUSG00000085272.8	2739	2749	-	16.3485	2.49e-07	NA	GTTCAAGGTCA
NR5A2_MOUSE.H11MO.0.A	Sbk3	ENSMUSG00000085272|ENSMUSG00000085272.8	3389	3399	-	13.8333	1.07e-05	NA	GTTCAAGGACA
NR5A2_MOUSE.H11MO.0.A	Sbk3	ENSMUSG00000085272|ENSMUSG00000085272.8	4263	4273	+	11.303	6.46e-05	NA	TTTCAAGGTCC
NR5A2_MOUSE.H11MO.0.A	Sbk3	ENSMUSG00000085272|ENSMUSG00000085272.8	4549	4559	+	14.8939	4.5e-06	NA	CTTCAAGGCCA
NR5A2_MOUSE.H11MO.0.A	Sbk3	ENSMUSG00000085272|ENSMUSG00000085272.8	4555	4565	+	13.2273	1.62e-05	NA	GGCCAAGGCTA
NR5A2_MOUSE.H11MO.0.A	Sbk3	ENSMUSG00000085272|ENSMUSG00000085272.8	7084	7094	-	16.2424	4.54e-07	NA	GTTCAAGGCCA
NR5A2_MOUSE.H11MO.0.A	Sbk3	ENSMUSG00000085272|ENSMUSG00000085272.8	7318	7328	-	11.2424	6.74e-05	NA	TCCGAAGGTCA
NR5A2_MOUSE.H11MO.0.A	Sbk3	ENSMUSG00000085272|ENSMUSG00000085272.8	8976	8986	-	12.5606	2.32e-05	NA	GCTGAAGGCCA
NR5A2_MOUSE.H11MO.0.A	Arhgap40	ENSMUSG00000074625|ENSMUSG00000074625.12	1639	1649	+	16.0152	1.57e-06	NA	GCCCAAGGTCA
NR5A2_MOUSE.H11MO.0.A	Arhgap40	ENSMUSG00000074625|ENSMUSG00000074625.12	3219	3229	-	10.6515	9.83e-05	NA	AGCCAAGGCCC
NR5A2_MOUSE.H11MO.0.A	Arhgap40	ENSMUSG00000074625|ENSMUSG00000074625.12	4358	4368	-	10.7121	9.67e-05	NA	TGCCAAGGCCC
NR5A2_MOUSE.H11MO.0.A	Arhgap40	ENSMUSG00000074625|ENSMUSG00000074625.12	5692	5702	-	10.8788	9.06e-05	NA	CTCCAAGGCCC
NR5A2_MOUSE.H11MO.0.A	Arhgap40	ENSMUSG00000074625|ENSMUSG00000074625.12	6990	7000	-	12.2879	3.91e-05	NA	GCTCAAGGCCC
NR5A2_MOUSE.H11MO.0.A	Dgki	ENSMUSG00000038665|ENSMUSG00000038665.16	1977	1987	-	13.7121	1.2e-05	NA	GTTCAAGGCTA
NR5A2_MOUSE.H11MO.0.A	Dgki	ENSMUSG00000038665|ENSMUSG00000038665.16	2257	2267	+	12.7273	1.85e-05	NA	GGCCAAGGGCA
NR5A2_MOUSE.H11MO.0.A	Cnmd	ENSMUSG00000022025|ENSMUSG00000022025.14	2101	2111	-	10.8182	9.35e-05	NA	TGACAAGGCCA
NR5A2_MOUSE.H11MO.0.A	Cnmd	ENSMUSG00000022025|ENSMUSG00000022025.14	4830	4840	+	14.8636	5.15e-06	NA	CCTCAAGGTCA
NR5A2_MOUSE.H11MO.0.A	Cnmd	ENSMUSG00000022025|ENSMUSG00000022025.14	6463	6473	+	10.803	9.41e-05	NA	ACCCAAGGCCC
NR5A2_MOUSE.H11MO.0.A	Cend1	ENSMUSG00000060240|ENSMUSG00000060240.14	711	721	-	10.8485	9.24e-05	NA	CCCCAAGGTCC
NR5A2_MOUSE.H11MO.0.A	Cend1	ENSMUSG00000060240|ENSMUSG00000060240.14	2469	2479	+	10.7424	9.59e-05	NA	CCCCAAGGCCC
NR5A2_MOUSE.H11MO.0.A	Cend1	ENSMUSG00000060240|ENSMUSG00000060240.14	4135	4145	-	11.0758	7.93e-05	NA	TGTCAGGGTCA
NR5A2_MOUSE.H11MO.0.A	Cend1	ENSMUSG00000060240|ENSMUSG00000060240.14	5390	5400	-	10.9545	8.71e-05	NA	CCACAAGGTCA
NR5A2_MOUSE.H11MO.0.A	Cend1	ENSMUSG00000060240|ENSMUSG00000060240.14	5775	5785	-	10.8788	9.06e-05	NA	AGGCAAGGTCA
NR5A2_MOUSE.H11MO.0.A	Cend1	ENSMUSG00000060240|ENSMUSG00000060240.14	7742	7752	+	11.4545	5.74e-05	NA	CTTGAAGGTCA
NR5A2_MOUSE.H11MO.0.A	Cend1	ENSMUSG00000060240|ENSMUSG00000060240.14	8681	8691	-	14.8939	4.5e-06	NA	CTTCAAGGCCA
NR5A2_MOUSE.H11MO.0.A	Cend1	ENSMUSG00000060240|ENSMUSG00000060240.14	8685	8695	+	11.4545	5.74e-05	NA	CTTGAAGGTCA
NR5A2_MOUSE.H11MO.0.A	Cend1	ENSMUSG00000060240|ENSMUSG00000060240.14	8929	8939	-	11.5758	5.4e-05	NA	TTTGAAGGTCA
NR5A2_MOUSE.H11MO.0.A	Cend1	ENSMUSG00000060240|ENSMUSG00000060240.14	8940	8950	-	11.3788	6.02e-05	NA	ACTGAAGGTCA
NR5A2_MOUSE.H11MO.0.A	Cend1	ENSMUSG00000060240|ENSMUSG00000060240.14	9210	9220	-	11.7879	5.09e-05	NA	ACTCAAGGGCA
NR5A2_MOUSE.H11MO.0.A	Cend1	ENSMUSG00000060240|ENSMUSG00000060240.14	9742	9752	-	11.2879	6.52e-05	NA	TCCCAAGGCCT
NR5A2_MOUSE.H11MO.0.A	Lbhd2	ENSMUSG00000087075|ENSMUSG00000087075.3	663	673	+	11.197	7.03e-05	NA	GACCAAGGCCG
NR5A2_MOUSE.H11MO.0.A	Lbhd2	ENSMUSG00000087075|ENSMUSG00000087075.3	2441	2451	+	14.9242	4.29e-06	NA	TTCCAAGGTCA
NR5A2_MOUSE.H11MO.0.A	Lbhd2	ENSMUSG00000087075|ENSMUSG00000087075.3	3469	3479	+	11.3636	6.1e-05	NA	CCTCAAGGCCT
NR5A2_MOUSE.H11MO.0.A	Lbhd2	ENSMUSG00000087075|ENSMUSG00000087075.3	3474	3484	-	12.7121	1.89e-05	NA	GCTCAAGGCCT
NR5A2_MOUSE.H11MO.0.A	Lbhd2	ENSMUSG00000087075|ENSMUSG00000087075.3	3731	3741	-	10.7727	9.49e-05	NA	TGCCAGGGCCA
NR5A2_MOUSE.H11MO.0.A	Lbhd2	ENSMUSG00000087075|ENSMUSG00000087075.3	4203	4213	-	10.697	9.74e-05	NA	GGTCATGGCCA
NR5A2_MOUSE.H11MO.0.A	Lbhd2	ENSMUSG00000087075|ENSMUSG00000087075.3	6061	6071	+	12.1667	4.47e-05	NA	GGGCAAGGTCA
NR5A2_MOUSE.H11MO.0.A	Lbhd2	ENSMUSG00000087075|ENSMUSG00000087075.3	6259	6269	+	12.9242	1.71e-05	NA	GGTCAAGGGCA
NR5A2_MOUSE.H11MO.0.A	Lbhd2	ENSMUSG00000087075|ENSMUSG00000087075.3	7905	7915	-	12.2727	3.97e-05	NA	ACCCAAGGCCG
NR5A2_MOUSE.H11MO.0.A	Lbhd2	ENSMUSG00000087075|ENSMUSG00000087075.3	9176	9186	-	12.1515	4.54e-05	NA	GCCCAGGGCCA
NR5A2_MOUSE.H11MO.0.A	Nphp4	ENSMUSG00000039577|ENSMUSG00000039577.18	59	69	-	12.3333	3.6e-05	NA	GTCCAAGGTCC
NR5A2_MOUSE.H11MO.0.A	Nphp4	ENSMUSG00000039577|ENSMUSG00000039577.18	283	293	+	12.5152	2.53e-05	NA	GGTGAAGGTCA
NR5A2_MOUSE.H11MO.0.A	Nphp4	ENSMUSG00000039577|ENSMUSG00000039577.18	588	598	-	15	3.29e-06	NA	CTTCAAGGTCA
NR5A2_MOUSE.H11MO.0.A	Nphp4	ENSMUSG00000039577|ENSMUSG00000039577.18	679	689	+	11.0909	7.82e-05	NA	CTACAAGGTCA
NR5A2_MOUSE.H11MO.0.A	Nphp4	ENSMUSG00000039577|ENSMUSG00000039577.18	1500	1510	+	12.197	4.38e-05	NA	GCACAAGGCCA
NR5A2_MOUSE.H11MO.0.A	Nphp4	ENSMUSG00000039577|ENSMUSG00000039577.18	3298	3308	-	12.2576	4.07e-05	NA	CGTCAAGGCCG
NR5A2_MOUSE.H11MO.0.A	Nphp4	ENSMUSG00000039577|ENSMUSG00000039577.18	5207	5217	-	12.1515	4.54e-05	NA	CCCCAAGGACA
NR5A2_MOUSE.H11MO.0.A	Nphp4	ENSMUSG00000039577|ENSMUSG00000039577.18	6229	6239	+	12.1818	4.42e-05	NA	TGCCAAGGCCG
NR5A2_MOUSE.H11MO.0.A	Nphp4	ENSMUSG00000039577|ENSMUSG00000039577.18	7825	7835	-	16.2424	4.54e-07	NA	GTTCAAGGCCA
NR5A2_MOUSE.H11MO.0.A	Msi1	ENSMUSG00000054256|ENSMUSG00000054256.12	47	57	-	16.3485	2.49e-07	NA	GTTCAAGGTCA
NR5A2_MOUSE.H11MO.0.A	Msi1	ENSMUSG00000054256|ENSMUSG00000054256.12	1470	1480	+	14.803	6.02e-06	NA	CTCCAAGGTCA
NR5A2_MOUSE.H11MO.0.A	Msi1	ENSMUSG00000054256|ENSMUSG00000054256.12	1905	1915	+	14.6212	8.54e-06	NA	ACCCAAGGCCA
NR5A2_MOUSE.H11MO.0.A	Msi1	ENSMUSG00000054256|ENSMUSG00000054256.12	3193	3203	-	12.5152	2.53e-05	NA	GGTGAAGGTCA
NR5A2_MOUSE.H11MO.0.A	Msi1	ENSMUSG00000054256|ENSMUSG00000054256.12	5395	5405	+	13.2121	1.64e-05	NA	GTTCAAGGGCA
NR5A2_MOUSE.H11MO.0.A	Msi1	ENSMUSG00000054256|ENSMUSG00000054256.12	5818	5828	+	13.5758	1.37e-05	NA	GCTCAAGGCTA
NR5A2_MOUSE.H11MO.0.A	Msi1	ENSMUSG00000054256|ENSMUSG00000054256.12	7597	7607	-	12.4848	2.67e-05	NA	GTTCAGGGCCA
NR5A2_MOUSE.H11MO.0.A	Msi1	ENSMUSG00000054256|ENSMUSG00000054256.12	9136	9146	+	11.6667	5.23e-05	NA	CTCCAAGGGCA
NR5A2_MOUSE.H11MO.0.A	Fer1l4	ENSMUSG00000013338|ENSMUSG00000013338.17	13	23	-	12.3485	3.49e-05	NA	CCTCAAGGACA
NR5A2_MOUSE.H11MO.0.A	Fer1l4	ENSMUSG00000013338|ENSMUSG00000013338.17	176	186	-	11.2727	6.61e-05	NA	GTCCAAGGTTG
NR5A2_MOUSE.H11MO.0.A	Fer1l4	ENSMUSG00000013338|ENSMUSG00000013338.17	401	411	-	16.2424	4.54e-07	NA	GTTCAAGGCCA
NR5A2_MOUSE.H11MO.0.A	Fer1l4	ENSMUSG00000013338|ENSMUSG00000013338.17	772	782	+	11.0152	8.31e-05	NA	GGTCAAGGATA
NR5A2_MOUSE.H11MO.0.A	Fer1l4	ENSMUSG00000013338|ENSMUSG00000013338.17	3009	3019	+	11.9394	4.97e-05	NA	AGCCAAGGCTA
NR5A2_MOUSE.H11MO.0.A	Fer1l4	ENSMUSG00000013338|ENSMUSG00000013338.17	7541	7551	-	11.9394	4.97e-05	NA	AGCCAAGGCTA
NR5A2_MOUSE.H11MO.0.A	Fer1l4	ENSMUSG00000013338|ENSMUSG00000013338.17	8490	8500	+	10.697	9.74e-05	NA	GGTCATGGCCA
NR5A2_MOUSE.H11MO.0.A	Dlk1	ENSMUSG00000040856|ENSMUSG00000040856.18	752	762	+	10.697	9.74e-05	NA	GGTCATGGCCA
NR5A2_MOUSE.H11MO.0.A	Dlk1	ENSMUSG00000040856|ENSMUSG00000040856.18	3058	3068	-	13.3485	1.58e-05	NA	GGCCAAGGACA
NR5A2_MOUSE.H11MO.0.A	Dlk1	ENSMUSG00000040856|ENSMUSG00000040856.18	7463	7473	+	12.2424	4.11e-05	NA	GGTCAAGGTCC
NR5A2_MOUSE.H11MO.0.A	H3c15	ENSMUSG00000081058|ENSMUSG00000081058.6	1684	1694	-	13.5	1.49e-05	NA	GCCCAAGGACA
NR5A2_MOUSE.H11MO.0.A	H3c15	ENSMUSG00000081058|ENSMUSG00000081058.6	3316	3326	-	14.4091	9.7e-06	NA	CGCCAAGGCCA
NR5A2_MOUSE.H11MO.0.A	H3c15	ENSMUSG00000081058|ENSMUSG00000081058.6	3955	3965	-	11.9242	4.99e-05	NA	ATTCAAGGGCA
NR5A2_MOUSE.H11MO.0.A	H3c15	ENSMUSG00000081058|ENSMUSG00000081058.6	4905	4915	+	12.197	4.38e-05	NA	GGTCAGGGCCA
NR5A2_MOUSE.H11MO.0.A	H3c15	ENSMUSG00000081058|ENSMUSG00000081058.6	6398	6408	+	11.7273	5.16e-05	NA	ATCCAAGGGCA
NR5A2_MOUSE.H11MO.0.A	H3c15	ENSMUSG00000081058|ENSMUSG00000081058.6	8727	8737	+	14.4091	9.7e-06	NA	CGCCAAGGCCA
NR5A2_MOUSE.H11MO.0.A	Lrrn2	ENSMUSG00000026443|ENSMUSG00000026443.4	2052	2062	-	13.0758	1.66e-05	NA	GCTCAAGGGCA
NR5A2_MOUSE.H11MO.0.A	Lrrn2	ENSMUSG00000026443|ENSMUSG00000026443.4	5174	5184	+	14.4697	9.56e-06	NA	AGCCAAGGCCA
NR5A2_MOUSE.H11MO.0.A	Lrrn2	ENSMUSG00000026443|ENSMUSG00000026443.4	6808	6818	+	11.4394	5.81e-05	NA	TCTGAAGGTCA
NR5A2_MOUSE.H11MO.0.A	Lrrn2	ENSMUSG00000026443|ENSMUSG00000026443.4	7139	7149	+	13.8333	1.07e-05	NA	GTTCAAGGACA
NR5A2_MOUSE.H11MO.0.A	H2ac6	ENSMUSG00000069270|ENSMUSG00000069270.7	980	990	+	12.1364	4.6e-05	NA	AGTCAAGGCTA
NR5A2_MOUSE.H11MO.0.A	H2ac6	ENSMUSG00000069270|ENSMUSG00000069270.7	2538	2548	+	13.7424	1.16e-05	NA	GATCAAGGCCA
NR5A2_MOUSE.H11MO.0.A	H2ac6	ENSMUSG00000069270|ENSMUSG00000069270.7	5129	5139	-	12.1212	4.63e-05	NA	TGCCAAGGACA
NR5A2_MOUSE.H11MO.0.A	H2ac6	ENSMUSG00000069270|ENSMUSG00000069270.7	5713	5723	+	12.4545	2.9e-05	NA	GTGCAAGGTCA
NR5A2_MOUSE.H11MO.0.A	H2ac6	ENSMUSG00000069270|ENSMUSG00000069270.7	5745	5755	+	12.3485	3.49e-05	NA	CCTCAAGGACA
NR5A2_MOUSE.H11MO.0.A	H2ac6	ENSMUSG00000069270|ENSMUSG00000069270.7	7445	7455	+	11.3788	6.02e-05	NA	ACTGAAGGTCA
NR5A2_MOUSE.H11MO.0.A	H2ac6	ENSMUSG00000069270|ENSMUSG00000069270.7	9509	9519	-	14.697	7.63e-06	NA	CTCCAAGGCCA
NR5A2_MOUSE.H11MO.0.A	Abcc12	ENSMUSG00000036872|ENSMUSG00000036872.17	2566	2576	+	12.3939	3.25e-05	NA	TTCCAAGGTTA
NR5A2_MOUSE.H11MO.0.A	Abcc12	ENSMUSG00000036872|ENSMUSG00000036872.17	2923	2933	-	10.6515	9.83e-05	NA	CGCCAGGGCCA
NR5A2_MOUSE.H11MO.0.A	Abcc12	ENSMUSG00000036872|ENSMUSG00000036872.17	5439	5449	-	11.1364	7.46e-05	NA	ATTCAAGGCCC
NR5A2_MOUSE.H11MO.0.A	Wnk2	ENSMUSG00000037989|ENSMUSG00000037989.17	261	271	-	11.303	6.46e-05	NA	ATTCAGGGTCA
NR5A2_MOUSE.H11MO.0.A	Wnk2	ENSMUSG00000037989|ENSMUSG00000037989.17	561	571	+	11.5303	5.49e-05	NA	TTCCAAGGTCT
NR5A2_MOUSE.H11MO.0.A	Wnk2	ENSMUSG00000037989|ENSMUSG00000037989.17	3036	3046	+	16.0152	1.57e-06	NA	GCCCAAGGTCA
NR5A2_MOUSE.H11MO.0.A	Wnk2	ENSMUSG00000037989|ENSMUSG00000037989.17	4917	4927	-	11.6515	5.24e-05	NA	TCCCAAGGGCA
NR5A2_MOUSE.H11MO.0.A	Wnk2	ENSMUSG00000037989|ENSMUSG00000037989.17	5079	5089	-	11.303	6.46e-05	NA	GTTCAAGGATA
NR5A2_MOUSE.H11MO.0.A	Wnk2	ENSMUSG00000037989|ENSMUSG00000037989.17	6587	6597	-	12.303	3.79e-05	NA	CACCAAGGTCA
NR5A2_MOUSE.H11MO.0.A	Wnk2	ENSMUSG00000037989|ENSMUSG00000037989.17	6743	6753	-	12.3333	3.6e-05	NA	ATCCAAGGTTA
NR5A2_MOUSE.H11MO.0.A	Wnk2	ENSMUSG00000037989|ENSMUSG00000037989.17	9015	9025	+	10.9394	8.78e-05	NA	CCTCAAGGCCC
NR5A2_MOUSE.H11MO.0.A	Wnk2	ENSMUSG00000037989|ENSMUSG00000037989.17	9054	9064	+	11.1364	7.46e-05	NA	CTTCAGGGCCA
NR5A2_MOUSE.H11MO.0.A	Wnk2	ENSMUSG00000037989|ENSMUSG00000037989.17	9657	9667	-	15.9545	1.74e-06	NA	GGTCAAGGCCA
NR5A2_MOUSE.H11MO.0.A	Wnk2	ENSMUSG00000037989|ENSMUSG00000037989.17	9983	9993	-	13.3485	1.58e-05	NA	GGCCAAGGACA
NR5A2_MOUSE.H11MO.0.A	Kcp	ENSMUSG00000059022|ENSMUSG00000059022.16	1529	1539	+	11.0303	8.17e-05	NA	GCCCAAGGCTG
NR5A2_MOUSE.H11MO.0.A	Kcp	ENSMUSG00000059022|ENSMUSG00000059022.16	1604	1614	-	11.6515	5.24e-05	NA	TCCCAAGGGCA
NR5A2_MOUSE.H11MO.0.A	Kcp	ENSMUSG00000059022|ENSMUSG00000059022.16	1718	1728	+	11.8636	5.03e-05	NA	CTTCAAGGGCA
NR5A2_MOUSE.H11MO.0.A	Kcp	ENSMUSG00000059022|ENSMUSG00000059022.16	5044	5054	+	13.8485	1.05e-05	NA	GATCAAGGTCA
NR5A2_MOUSE.H11MO.0.A	Kcp	ENSMUSG00000059022|ENSMUSG00000059022.16	8573	8583	+	14.8939	4.5e-06	NA	CTTCAAGGCCA
NR5A2_MOUSE.H11MO.0.A	Kcp	ENSMUSG00000059022|ENSMUSG00000059022.16	9059	9069	-	14.9545	3.79e-06	NA	ATTCAAGGCCA
NR5A2_MOUSE.H11MO.0.A	Mrps34	ENSMUSG00000038880|ENSMUSG00000038880.14	127	137	+	12	4.89e-05	NA	GGCCAGGGCCA
NR5A2_MOUSE.H11MO.0.A	Mrps34	ENSMUSG00000038880|ENSMUSG00000038880.14	573	583	+	10.7121	9.67e-05	NA	AGCCAGGGCCA
NR5A2_MOUSE.H11MO.0.A	Mrps34	ENSMUSG00000038880|ENSMUSG00000038880.14	1640	1650	-	11.1061	7.73e-05	NA	CTGCAAGGTCA
NR5A2_MOUSE.H11MO.0.A	Mrps34	ENSMUSG00000038880|ENSMUSG00000038880.14	3314	3324	-	12.6515	2.01e-05	NA	GTCCAAGGCCT
NR5A2_MOUSE.H11MO.0.A	Mrps34	ENSMUSG00000038880|ENSMUSG00000038880.14	5133	5143	-	11.1667	7.29e-05	NA	ACTCAGGGTCA
NR5A2_MOUSE.H11MO.0.A	Mrps34	ENSMUSG00000038880|ENSMUSG00000038880.14	5462	5472	+	11.0909	7.82e-05	NA	TCGCAAGGTCA
NR5A2_MOUSE.H11MO.0.A	Mrps34	ENSMUSG00000038880|ENSMUSG00000038880.14	6665	6675	+	11.2273	6.85e-05	NA	AGTGAAGGTCA
NR5A2_MOUSE.H11MO.0.A	Adgra1	ENSMUSG00000025475|ENSMUSG00000025475.18	696	706	-	11.1061	7.73e-05	NA	ATCCAGGGTCA
NR5A2_MOUSE.H11MO.0.A	Adgra1	ENSMUSG00000025475|ENSMUSG00000025475.18	779	789	+	12.3485	3.49e-05	NA	CCTCAAGGACA
NR5A2_MOUSE.H11MO.0.A	Adgra1	ENSMUSG00000025475|ENSMUSG00000025475.18	1114	1124	-	11.2121	6.96e-05	NA	GATCAAGGCTA
NR5A2_MOUSE.H11MO.0.A	Adgra1	ENSMUSG00000025475|ENSMUSG00000025475.18	1968	1978	-	12.5152	2.53e-05	NA	GCCCAAGGCCT
NR5A2_MOUSE.H11MO.0.A	Adgra1	ENSMUSG00000025475|ENSMUSG00000025475.18	2371	2381	+	11.1061	7.73e-05	NA	CCTCAGGGTCA
NR5A2_MOUSE.H11MO.0.A	Adgra1	ENSMUSG00000025475|ENSMUSG00000025475.18	5956	5966	+	11.0303	8.17e-05	NA	GCCCAAGGCTG
NR5A2_MOUSE.H11MO.0.A	Adgra1	ENSMUSG00000025475|ENSMUSG00000025475.18	9416	9426	+	11.3939	5.93e-05	NA	TCCCAAGGTCT
NR5A2_MOUSE.H11MO.0.A	Tcea3	ENSMUSG00000001604|ENSMUSG00000001604.15	650	660	-	10.697	9.74e-05	NA	GTCCAAGGTGA
NR5A2_MOUSE.H11MO.0.A	Tcea3	ENSMUSG00000001604|ENSMUSG00000001604.15	1372	1382	-	12.2879	3.91e-05	NA	TTCCAAGGCTA
NR5A2_MOUSE.H11MO.0.A	Tcea3	ENSMUSG00000001604|ENSMUSG00000001604.15	2884	2894	+	11	8.4e-05	NA	TTCCAAGGCCC
NR5A2_MOUSE.H11MO.0.A	Tcea3	ENSMUSG00000001604|ENSMUSG00000001604.15	3669	3679	+	16.2424	4.54e-07	NA	GTTCAAGGCCA
NR5A2_MOUSE.H11MO.0.A	Tcea3	ENSMUSG00000001604|ENSMUSG00000001604.15	5919	5929	+	12.1212	4.63e-05	NA	TGCCAAGGACA
NR5A2_MOUSE.H11MO.0.A	Tcea3	ENSMUSG00000001604|ENSMUSG00000001604.15	6357	6367	+	12.3636	3.37e-05	NA	GGCCAAGGCCT
NR5A2_MOUSE.H11MO.0.A	Tcea3	ENSMUSG00000001604|ENSMUSG00000001604.15	9501	9511	-	12.5152	2.53e-05	NA	GCCCAAGGCCT
NR5A2_MOUSE.H11MO.0.A	Ptgds	ENSMUSG00000015090|ENSMUSG00000015090.14	681	691	+	11.1364	7.46e-05	NA	GCCCAAGGTTG
NR5A2_MOUSE.H11MO.0.A	Ptgds	ENSMUSG00000015090|ENSMUSG00000015090.14	1030	1040	+	11.1364	7.46e-05	NA	CTTCAGGGCCA
NR5A2_MOUSE.H11MO.0.A	Ptgds	ENSMUSG00000015090|ENSMUSG00000015090.14	1053	1063	+	15.0606	2.79e-06	NA	ATTCAAGGTCA
NR5A2_MOUSE.H11MO.0.A	Ptgds	ENSMUSG00000015090|ENSMUSG00000015090.14	1139	1149	-	12.1515	4.54e-05	NA	GCCCAGGGCCA
NR5A2_MOUSE.H11MO.0.A	Ptgds	ENSMUSG00000015090|ENSMUSG00000015090.14	1692	1702	+	12.0909	4.7e-05	NA	GCCCAAGGCCC
NR5A2_MOUSE.H11MO.0.A	Ptgds	ENSMUSG00000015090|ENSMUSG00000015090.14	3276	3286	-	13.7424	1.16e-05	NA	GATCAAGGCCA
NR5A2_MOUSE.H11MO.0.A	Ptgds	ENSMUSG00000015090|ENSMUSG00000015090.14	4879	4889	+	16.3485	2.49e-07	NA	GTTCAAGGTCA
NR5A2_MOUSE.H11MO.0.A	Ptgds	ENSMUSG00000015090|ENSMUSG00000015090.14	5411	5421	-	11.303	6.46e-05	NA	CTCCAAGGCCT
NR5A2_MOUSE.H11MO.0.A	Ptgds	ENSMUSG00000015090|ENSMUSG00000015090.14	5870	5880	-	11.1818	7.13e-05	NA	TGTGAAGGCCA
NR5A2_MOUSE.H11MO.0.A	Ptgds	ENSMUSG00000015090|ENSMUSG00000015090.14	6363	6373	-	11.5909	5.36e-05	NA	TCTCAAGGTCT
NR5A2_MOUSE.H11MO.0.A	Ptgds	ENSMUSG00000015090|ENSMUSG00000015090.14	6377	6387	+	12.4848	2.67e-05	NA	TTTCAAGGCTA
NR5A2_MOUSE.H11MO.0.A	Ptgds	ENSMUSG00000015090|ENSMUSG00000015090.14	7750	7760	+	10.9091	8.94e-05	NA	ACCCAAGGTCC
NR5A2_MOUSE.H11MO.0.A	Igfbp2	ENSMUSG00000039323|ENSMUSG00000039323.19	1697	1707	-	16.2424	4.54e-07	NA	GTTCAAGGCCA
NR5A2_MOUSE.H11MO.0.A	Igfbp2	ENSMUSG00000039323|ENSMUSG00000039323.19	2350	2360	+	11.4697	5.72e-05	NA	GTTCAAGGTTG
NR5A2_MOUSE.H11MO.0.A	Igfbp2	ENSMUSG00000039323|ENSMUSG00000039323.19	4377	4387	+	10.6515	9.83e-05	NA	GCCCATGGCCA
NR5A2_MOUSE.H11MO.0.A	Igfbp2	ENSMUSG00000039323|ENSMUSG00000039323.19	5280	5290	+	11.3333	6.25e-05	NA	GCTCAAGGTTG
NR5A2_MOUSE.H11MO.0.A	Igfbp2	ENSMUSG00000039323|ENSMUSG00000039323.19	7384	7394	-	16.3485	2.49e-07	NA	GTTCAAGGTCA
NR5A2_MOUSE.H11MO.0.A	Igfbp2	ENSMUSG00000039323|ENSMUSG00000039323.19	7884	7894	+	16.1515	8.64e-07	NA	GTCCAAGGTCA
NR5A2_MOUSE.H11MO.0.A	Igfbp2	ENSMUSG00000039323|ENSMUSG00000039323.19	8041	8051	-	12.0455	4.82e-05	NA	AGCCAAGGTTA
NR5A2_MOUSE.H11MO.0.A	Igfbp2	ENSMUSG00000039323|ENSMUSG00000039323.19	9408	9418	+	14.9242	4.29e-06	NA	ACTCAAGGTCA
NR5A2_MOUSE.H11MO.0.A	H4c14	ENSMUSG00000091405|ENSMUSG00000091405.3	410	420	+	11.2576	6.66e-05	NA	TTTCAGGGCCA
NR5A2_MOUSE.H11MO.0.A	H4c14	ENSMUSG00000091405|ENSMUSG00000091405.3	966	976	+	11.2273	6.85e-05	NA	ACCCAAGGCCT
NR5A2_MOUSE.H11MO.0.A	H4c14	ENSMUSG00000091405|ENSMUSG00000091405.3	971	981	-	11.303	6.46e-05	NA	CTCCAAGGCCT
NR5A2_MOUSE.H11MO.0.A	H4c14	ENSMUSG00000091405|ENSMUSG00000091405.3	1219	1229	-	11.2727	6.61e-05	NA	CCCCAAGGTCT
NR5A2_MOUSE.H11MO.0.A	H4c14	ENSMUSG00000091405|ENSMUSG00000091405.3	1899	1909	+	11.2576	6.66e-05	NA	TTTCAGGGCCA
NR5A2_MOUSE.H11MO.0.A	H4c14	ENSMUSG00000091405|ENSMUSG00000091405.3	2455	2465	+	11.2273	6.85e-05	NA	ACCCAAGGCCT
NR5A2_MOUSE.H11MO.0.A	H4c14	ENSMUSG00000091405|ENSMUSG00000091405.3	2460	2470	-	11.303	6.46e-05	NA	CTCCAAGGCCT
NR5A2_MOUSE.H11MO.0.A	H4c14	ENSMUSG00000091405|ENSMUSG00000091405.3	2708	2718	-	11.2727	6.61e-05	NA	CCCCAAGGTCT
NR5A2_MOUSE.H11MO.0.A	H4c14	ENSMUSG00000091405|ENSMUSG00000091405.3	4239	4249	-	13.5	1.49e-05	NA	GCCCAAGGACA
NR5A2_MOUSE.H11MO.0.A	H4c14	ENSMUSG00000091405|ENSMUSG00000091405.3	5548	5558	-	12.0909	4.7e-05	NA	ACCCAAGGCTA
NR5A2_MOUSE.H11MO.0.A	H4c14	ENSMUSG00000091405|ENSMUSG00000091405.3	6462	6472	-	11.3182	6.34e-05	NA	GATCAAGGTTA
NR5A2_MOUSE.H11MO.0.A	H4c14	ENSMUSG00000091405|ENSMUSG00000091405.3	9167	9177	-	10.9242	8.85e-05	NA	TCCCAGGGCCA
NR5A2_MOUSE.H11MO.0.A	Atp6v1fnb	ENSMUSG00000090685|ENSMUSG00000090685.2	2384	2394	+	16.2424	4.54e-07	NA	GTTCAAGGCCA
NR5A2_MOUSE.H11MO.0.A	Atp6v1fnb	ENSMUSG00000090685|ENSMUSG00000090685.2	2596	2606	+	11.303	6.46e-05	NA	TTTCAAGGTCC
NR5A2_MOUSE.H11MO.0.A	Atp6v1fnb	ENSMUSG00000090685|ENSMUSG00000090685.2	3309	3319	+	11.2273	6.85e-05	NA	GCTCAAGGCTG
NR5A2_MOUSE.H11MO.0.A	Atp6v1fnb	ENSMUSG00000090685|ENSMUSG00000090685.2	3804	3814	-	13.7121	1.2e-05	NA	GTTCAAGGCTA
NR5A2_MOUSE.H11MO.0.A	Atp6v1fnb	ENSMUSG00000090685|ENSMUSG00000090685.2	4951	4961	-	16.1061	1.03e-06	NA	GCTCAAGGCCA
NR5A2_MOUSE.H11MO.0.A	Atp6v1fnb	ENSMUSG00000090685|ENSMUSG00000090685.2	5173	5183	-	12.6667	1.98e-05	NA	GGTCAAGGTCT
NR5A2_MOUSE.H11MO.0.A	Atp6v1fnb	ENSMUSG00000090685|ENSMUSG00000090685.2	5344	5354	+	16.2424	4.54e-07	NA	GTTCAAGGCCA
NR5A2_MOUSE.H11MO.0.A	Atp6v1fnb	ENSMUSG00000090685|ENSMUSG00000090685.2	8105	8115	-	16.2424	4.54e-07	NA	GTTCAAGGCCA
NR5A2_MOUSE.H11MO.0.A	Atp6v1fnb	ENSMUSG00000090685|ENSMUSG00000090685.2	8706	8716	+	12.7273	1.85e-05	NA	GGCCAAGGGCA
NR5A2_MOUSE.H11MO.0.A	Atp6v1fnb	ENSMUSG00000090685|ENSMUSG00000090685.2	9820	9830	+	10.8485	9.24e-05	NA	CCACAAGGCCA
NR5A2_MOUSE.H11MO.0.A	Sorcs3	ENSMUSG00000063434|ENSMUSG00000063434.7	1486	1496	-	14.5606	9.05e-06	NA	CCCCAAGGCCA
NR5A2_MOUSE.H11MO.0.A	Sorcs3	ENSMUSG00000063434|ENSMUSG00000063434.7	8441	8451	-	12	4.89e-05	NA	TGCCAAGGCTA
NR5A2_MOUSE.H11MO.0.A	Nalcn	ENSMUSG00000000197|ENSMUSG00000000197.9	9508	9518	-	12.5606	2.32e-05	NA	GCTGAAGGCCA
NR5A2_MOUSE.H11MO.0.A	Speg	ENSMUSG00000026207|ENSMUSG00000026207.17	624	634	+	13.2121	1.64e-05	NA	GTTCAAGGGCA
NR5A2_MOUSE.H11MO.0.A	Speg	ENSMUSG00000026207|ENSMUSG00000026207.17	1707	1717	-	10.8182	9.35e-05	NA	AGCCAGGGTCA
NR5A2_MOUSE.H11MO.0.A	Speg	ENSMUSG00000026207|ENSMUSG00000026207.17	1746	1756	+	16.2121	6.59e-07	NA	GCTCAAGGTCA
NR5A2_MOUSE.H11MO.0.A	Speg	ENSMUSG00000026207|ENSMUSG00000026207.17	5037	5047	-	11.2424	6.74e-05	NA	TGCCAAGGTCT
NR5A2_MOUSE.H11MO.0.A	Rpl29	ENSMUSG00000048758|ENSMUSG00000048758.15	3478	3488	+	12.3182	3.71e-05	NA	TGTCAAGGACA
NR5A2_MOUSE.H11MO.0.A	Rpl29	ENSMUSG00000048758|ENSMUSG00000048758.15	4470	4480	+	16.2424	4.54e-07	NA	GTTCAAGGCCA
NR5A2_MOUSE.H11MO.0.A	Rpl29	ENSMUSG00000048758|ENSMUSG00000048758.15	5853	5863	+	15.0606	2.79e-06	NA	ATTCAAGGTCA
NR5A2_MOUSE.H11MO.0.A	Rpl29	ENSMUSG00000048758|ENSMUSG00000048758.15	6862	6872	-	11.3333	6.25e-05	NA	GATCAAGGACA
NR5A2_MOUSE.H11MO.0.A	Rpl29	ENSMUSG00000048758|ENSMUSG00000048758.15	9454	9464	-	12.4697	2.79e-05	NA	TTCCAAGGCCG
NR5A2_MOUSE.H11MO.0.A	Lime1	ENSMUSG00000090077|ENSMUSG00000090077.10	686	696	+	12.803	1.79e-05	NA	GTTGAAGGTCA
NR5A2_MOUSE.H11MO.0.A	Lime1	ENSMUSG00000090077|ENSMUSG00000090077.10	805	815	-	11.6515	5.24e-05	NA	TCCCAAGGGCA
NR5A2_MOUSE.H11MO.0.A	Lime1	ENSMUSG00000090077|ENSMUSG00000090077.10	839	849	+	16.2424	4.54e-07	NA	GTTCAAGGCCA
NR5A2_MOUSE.H11MO.0.A	Lime1	ENSMUSG00000090077|ENSMUSG00000090077.10	2729	2739	+	12.2879	3.91e-05	NA	CTCCAAGGACA
NR5A2_MOUSE.H11MO.0.A	Lime1	ENSMUSG00000090077|ENSMUSG00000090077.10	3636	3646	+	11.6212	5.29e-05	NA	TTTCAAGGCCT
NR5A2_MOUSE.H11MO.0.A	Lime1	ENSMUSG00000090077|ENSMUSG00000090077.10	4508	4518	-	12.3939	3.25e-05	NA	TTCCAAGGTTA
NR5A2_MOUSE.H11MO.0.A	Lime1	ENSMUSG00000090077|ENSMUSG00000090077.10	5429	5439	-	11.303	6.46e-05	NA	GTTCAAGGATA
NR5A2_MOUSE.H11MO.0.A	Lime1	ENSMUSG00000090077|ENSMUSG00000090077.10	9447	9457	-	12.0455	4.82e-05	NA	AGCCAAGGTTA
NR5A2_MOUSE.H11MO.0.A	Lime1	ENSMUSG00000090077|ENSMUSG00000090077.10	9656	9666	+	12.8182	1.77e-05	NA	GCTCAAGGTCT
NR5A2_MOUSE.H11MO.0.A	Plch2	ENSMUSG00000029055|ENSMUSG00000029055.18	147	157	-	10.803	9.41e-05	NA	CCCCAGGGCCA
NR5A2_MOUSE.H11MO.0.A	Plch2	ENSMUSG00000029055|ENSMUSG00000029055.18	1733	1743	+	12.4545	2.9e-05	NA	GCTCAGGGTCA
NR5A2_MOUSE.H11MO.0.A	Plch2	ENSMUSG00000029055|ENSMUSG00000029055.18	2053	2063	+	10.8788	9.06e-05	NA	GGCCAAGGCTG
NR5A2_MOUSE.H11MO.0.A	Plch2	ENSMUSG00000029055|ENSMUSG00000029055.18	2088	2098	-	14.7273	7.26e-06	NA	TGTCAAGGCCA
NR5A2_MOUSE.H11MO.0.A	Plch2	ENSMUSG00000029055|ENSMUSG00000029055.18	3299	3309	+	12.4394	2.94e-05	NA	GTACAAGGTCA
NR5A2_MOUSE.H11MO.0.A	Plch2	ENSMUSG00000029055|ENSMUSG00000029055.18	7338	7348	-	11.9394	4.97e-05	NA	GGCCAAGGCCC
NR5A2_MOUSE.H11MO.0.A	Dpysl5	ENSMUSG00000029168|ENSMUSG00000029168.15	924	934	-	10.8485	9.24e-05	NA	GCTCATGGCCA
NR5A2_MOUSE.H11MO.0.A	Dpysl5	ENSMUSG00000029168|ENSMUSG00000029168.15	1786	1796	+	10.9394	8.78e-05	NA	ATCCAAGGCCC
NR5A2_MOUSE.H11MO.0.A	Dpysl5	ENSMUSG00000029168|ENSMUSG00000029168.15	3164	3174	-	12.2424	4.11e-05	NA	AGTCAAGGTTA
NR5A2_MOUSE.H11MO.0.A	Dpysl5	ENSMUSG00000029168|ENSMUSG00000029168.15	5635	5645	+	12.803	1.79e-05	NA	GTTGAAGGTCA
NR5A2_MOUSE.H11MO.0.A	Dpysl5	ENSMUSG00000029168|ENSMUSG00000029168.15	6201	6211	+	16.2424	4.54e-07	NA	GTTCAAGGCCA
NR5A2_MOUSE.H11MO.0.A	Dpysl5	ENSMUSG00000029168|ENSMUSG00000029168.15	7697	7707	+	11.2121	6.96e-05	NA	CCTGAAGGCCA
NR5A2_MOUSE.H11MO.0.A	Dpysl5	ENSMUSG00000029168|ENSMUSG00000029168.15	8384	8394	+	10.5606	9.96e-05	NA	GCCCAAGGTGA
NR5A2_MOUSE.H11MO.0.A	Gvin2	ENSMUSG00000078606|ENSMUSG00000078606.9	334	344	+	12.197	4.38e-05	NA	GGTCAGGGCCA
NR5A2_MOUSE.H11MO.0.A	Gvin2	ENSMUSG00000078606|ENSMUSG00000078606.9	370	380	+	12.7273	1.85e-05	NA	GGCCAAGGGCA
NR5A2_MOUSE.H11MO.0.A	Gvin2	ENSMUSG00000078606|ENSMUSG00000078606.9	3943	3953	+	11.1364	7.46e-05	NA	ATTCAAGGCCC
NR5A2_MOUSE.H11MO.0.A	Gvin2	ENSMUSG00000078606|ENSMUSG00000078606.9	5515	5525	+	12.4697	2.79e-05	NA	TCTCAAGGACA
NR5A2_MOUSE.H11MO.0.A	Gvin2	ENSMUSG00000078606|ENSMUSG00000078606.9	7312	7322	+	10.7727	9.49e-05	NA	TGCCAGGGCCA
NR5A2_MOUSE.H11MO.0.A	Pcdh10	ENSMUSG00000049100|ENSMUSG00000049100.16	2582	2592	+	14.697	7.63e-06	NA	CTCCAAGGCCA
NR5A2_MOUSE.H11MO.0.A	Pcdh10	ENSMUSG00000049100|ENSMUSG00000049100.16	3231	3241	-	10.7576	9.58e-05	NA	AGACAAGGCCA
NR5A2_MOUSE.H11MO.0.A	Atp10b	ENSMUSG00000055415|ENSMUSG00000055415.9	330	340	+	12.2879	3.91e-05	NA	CTCCAAGGACA
NR5A2_MOUSE.H11MO.0.A	Atp10b	ENSMUSG00000055415|ENSMUSG00000055415.9	3415	3425	-	12.8182	1.77e-05	NA	GCTCAAGGTCT
NR5A2_MOUSE.H11MO.0.A	Atp10b	ENSMUSG00000055415|ENSMUSG00000055415.9	4907	4917	-	16.2424	4.54e-07	NA	GTTCAAGGCCA
NR5A2_MOUSE.H11MO.0.A	Atp10b	ENSMUSG00000055415|ENSMUSG00000055415.9	4998	5008	+	10.9394	8.78e-05	NA	CCTCAAGGCCC
NR5A2_MOUSE.H11MO.0.A	Atp10b	ENSMUSG00000055415|ENSMUSG00000055415.9	5934	5944	+	11.2727	6.61e-05	NA	GTCCAAGGTTG
NR5A2_MOUSE.H11MO.0.A	Atp10b	ENSMUSG00000055415|ENSMUSG00000055415.9	5972	5982	+	13.5455	1.42e-05	NA	GACCAAGGCCA
NR5A2_MOUSE.H11MO.0.A	Atp10b	ENSMUSG00000055415|ENSMUSG00000055415.9	7825	7835	-	12.6061	2.15e-05	NA	TTTCAAGGACA
NR5A2_MOUSE.H11MO.0.A	Tmem132b	ENSMUSG00000070498|ENSMUSG00000070498.4	319	329	+	14.6667	8.17e-06	NA	AGTCAAGGCCA
NR5A2_MOUSE.H11MO.0.A	Tmem132b	ENSMUSG00000070498|ENSMUSG00000070498.4	879	889	-	12.2576	4.07e-05	NA	GCCCAGGGTCA
NR5A2_MOUSE.H11MO.0.A	Tmem132b	ENSMUSG00000070498|ENSMUSG00000070498.4	2513	2523	-	14.6667	8.17e-06	NA	AGTCAAGGCCA
NR5A2_MOUSE.H11MO.0.A	Tmem132b	ENSMUSG00000070498|ENSMUSG00000070498.4	3196	3206	-	11.1818	7.13e-05	NA	CTTCAAGGTCC
NR5A2_MOUSE.H11MO.0.A	Tmem132b	ENSMUSG00000070498|ENSMUSG00000070498.4	3436	3446	+	11.3939	5.93e-05	NA	TCCCAAGGTCT
NR5A2_MOUSE.H11MO.0.A	Tmem132b	ENSMUSG00000070498|ENSMUSG00000070498.4	4939	4949	+	10.8485	9.24e-05	NA	GCTCATGGCCA
NR5A2_MOUSE.H11MO.0.A	Tmem132b	ENSMUSG00000070498|ENSMUSG00000070498.4	6795	6805	+	14.8636	5.15e-06	NA	CCTCAAGGTCA
NR5A2_MOUSE.H11MO.0.A	Tmem132b	ENSMUSG00000070498|ENSMUSG00000070498.4	9333	9343	-	11.0152	8.31e-05	NA	CGCCAAGGCCT
NR5A2_MOUSE.H11MO.0.A	Rbfox1	ENSMUSG00000008658|ENSMUSG00000008658.17	313	323	+	10.8485	9.24e-05	NA	GCTCATGGCCA
NR5A2_MOUSE.H11MO.0.A	Rbfox1	ENSMUSG00000008658|ENSMUSG00000008658.17	694	704	+	11.4697	5.72e-05	NA	ATCCAAGGTCT
NR5A2_MOUSE.H11MO.0.A	Rbfox1	ENSMUSG00000008658|ENSMUSG00000008658.17	1384	1394	-	11.3636	6.1e-05	NA	GTTCAAGGCTG
NR5A2_MOUSE.H11MO.0.A	Rbfox1	ENSMUSG00000008658|ENSMUSG00000008658.17	8030	8040	+	13.8333	1.07e-05	NA	GTTCAAGGACA
NR5A2_MOUSE.H11MO.0.A	Rbfox1	ENSMUSG00000008658|ENSMUSG00000008658.17	9022	9032	+	12.2727	3.97e-05	NA	CTCCAAGGTTA
NR5A2_MOUSE.H11MO.0.A	Insyn1	ENSMUSG00000066607|ENSMUSG00000066607.6	147	157	-	11.0909	7.82e-05	NA	GTTCATGGTCA
NR5A2_MOUSE.H11MO.0.A	Insyn1	ENSMUSG00000066607|ENSMUSG00000066607.6	1446	1456	-	11.3788	6.02e-05	NA	AGTCAAGGTCT
NR5A2_MOUSE.H11MO.0.A	Insyn1	ENSMUSG00000066607|ENSMUSG00000066607.6	3091	3101	-	10.7727	9.49e-05	NA	TGCCAGGGCCA
NR5A2_MOUSE.H11MO.0.A	Insyn1	ENSMUSG00000066607|ENSMUSG00000066607.6	5994	6004	+	11.1818	7.13e-05	NA	TGTGAAGGCCA
NR5A2_MOUSE.H11MO.0.A	Insyn1	ENSMUSG00000066607|ENSMUSG00000066607.6	7040	7050	+	12.1667	4.47e-05	NA	GGGCAAGGTCA
NR5A2_MOUSE.H11MO.0.A	Insyn1	ENSMUSG00000066607|ENSMUSG00000066607.6	9601	9611	+	11.6515	5.24e-05	NA	TCCCAAGGGCA
NR5A2_MOUSE.H11MO.0.A	Insyn1	ENSMUSG00000066607|ENSMUSG00000066607.6	9756	9766	-	10.6061	9.9e-05	NA	GGTCAAGGTGA
NR5A2_MOUSE.H11MO.0.A	Insyn1	ENSMUSG00000066607|ENSMUSG00000066607.6	9867	9877	+	15.9091	1.88e-06	NA	GCCCAAGGCCA
NR5A2_MOUSE.H11MO.0.A	Erich3	ENSMUSG00000078161|ENSMUSG00000078161.9	1073	1083	+	11.2273	6.85e-05	NA	TCTCAGGGTCA
NR5A2_MOUSE.H11MO.0.A	Erich3	ENSMUSG00000078161|ENSMUSG00000078161.9	4287	4297	+	10.9697	8.64e-05	NA	GCCCAAGGATA
NR5A2_MOUSE.H11MO.0.A	Erich3	ENSMUSG00000078161|ENSMUSG00000078161.9	5590	5600	-	11.1364	7.46e-05	NA	ATTCAAGGCCC
NR5A2_MOUSE.H11MO.0.A	Erich3	ENSMUSG00000078161|ENSMUSG00000078161.9	7163	7173	+	10.8636	9.16e-05	NA	ACCCAGGGCCA
NR5A2_MOUSE.H11MO.0.A	Srp54a	ENSMUSG00000073079|ENSMUSG00000073079.7	191	201	-	12.1364	4.6e-05	NA	CCCCAAGGTTA
NR5A2_MOUSE.H11MO.0.A	Srp54a	ENSMUSG00000073079|ENSMUSG00000073079.7	4245	4255	-	12.303	3.79e-05	NA	GCACAAGGTCA
NR5A2_MOUSE.H11MO.0.A	Srp54a	ENSMUSG00000073079|ENSMUSG00000073079.7	7020	7030	-	16.2424	4.54e-07	NA	GTTCAAGGCCA
NR5A2_MOUSE.H11MO.0.A	Srp54a	ENSMUSG00000073079|ENSMUSG00000073079.7	8499	8509	-	16.0606	1.24e-06	NA	GGTCAAGGTCA
NR5A2_MOUSE.H11MO.0.A	Ncam2	ENSMUSG00000022762|ENSMUSG00000022762.19	4778	4788	-	11.6667	5.23e-05	NA	CTCCAAGGGCA
NR5A2_MOUSE.H11MO.0.A	Ncam2	ENSMUSG00000022762|ENSMUSG00000022762.19	5966	5976	+	11.1364	7.46e-05	NA	GACCAAGGACA
NR5A2_MOUSE.H11MO.0.A	Ncam2	ENSMUSG00000022762|ENSMUSG00000022762.19	6405	6415	+	12.0455	4.82e-05	NA	GGACAAGGCCA
NR5A2_MOUSE.H11MO.0.A	Ncam2	ENSMUSG00000022762|ENSMUSG00000022762.19	6900	6910	-	12.4697	2.79e-05	NA	CTTCAAGGTTA
NR5A2_MOUSE.H11MO.0.A	Sh3bp1	ENSMUSG00000022436|ENSMUSG00000022436.17	539	549	+	10.8182	9.35e-05	NA	TGACAAGGCCA
NR5A2_MOUSE.H11MO.0.A	Sh3bp1	ENSMUSG00000022436|ENSMUSG00000022436.17	803	813	-	10.7121	9.67e-05	NA	AGCCAGGGCCA
NR5A2_MOUSE.H11MO.0.A	Sh3bp1	ENSMUSG00000022436|ENSMUSG00000022436.17	1277	1287	+	10.5606	9.96e-05	NA	GCCCAAGGTGA
NR5A2_MOUSE.H11MO.0.A	Sh3bp1	ENSMUSG00000022436|ENSMUSG00000022436.17	7726	7736	+	12.303	3.79e-05	NA	CACCAAGGTCA
NR5A2_MOUSE.H11MO.0.A	Sh3bp1	ENSMUSG00000022436|ENSMUSG00000022436.17	9313	9323	+	12.3485	3.49e-05	NA	ATCCAAGGACA
NR5A2_MOUSE.H11MO.0.A	Kif1a	ENSMUSG00000014602|ENSMUSG00000014602.16	3217	3227	-	11.3636	6.1e-05	NA	GTTCAAGGCTG
NR5A2_MOUSE.H11MO.0.A	Kif1a	ENSMUSG00000014602|ENSMUSG00000014602.16	4291	4301	+	16.3485	2.49e-07	NA	GTTCAAGGTCA
NR5A2_MOUSE.H11MO.0.A	Kif1a	ENSMUSG00000014602|ENSMUSG00000014602.16	8148	8158	-	11.0909	7.82e-05	NA	GTTCATGGTCA
NR5A2_MOUSE.H11MO.0.A	Ppp2r2c	ENSMUSG00000029120|ENSMUSG00000029120.11	969	979	+	10.9394	8.78e-05	NA	CCTCAAGGCCC
NR5A2_MOUSE.H11MO.0.A	Ppp2r2c	ENSMUSG00000029120|ENSMUSG00000029120.11	1202	1212	+	13.8333	1.07e-05	NA	GTTCAAGGACA
NR5A2_MOUSE.H11MO.0.A	Ppp2r2c	ENSMUSG00000029120|ENSMUSG00000029120.11	2312	2322	-	16.2424	4.54e-07	NA	GTTCAAGGCCA
NR5A2_MOUSE.H11MO.0.A	Ppp2r2c	ENSMUSG00000029120|ENSMUSG00000029120.11	4234	4244	+	10.8636	9.16e-05	NA	ACCCAGGGCCA
NR5A2_MOUSE.H11MO.0.A	Ppp2r2c	ENSMUSG00000029120|ENSMUSG00000029120.11	7224	7234	-	10.8182	9.35e-05	NA	TGCCAAGGTCC
NR5A2_MOUSE.H11MO.0.A	Ppp2r2c	ENSMUSG00000029120|ENSMUSG00000029120.11	8689	8699	+	12.0303	4.84e-05	NA	CCCCAAGGCTA
NR5A2_MOUSE.H11MO.0.A	Ppp2r2c	ENSMUSG00000029120|ENSMUSG00000029120.11	8875	8885	+	10.8636	9.16e-05	NA	TCCCAAGGCCC
NR5A2_MOUSE.H11MO.0.A	Zfp358	ENSMUSG00000047264|ENSMUSG00000047264.9	6729	6739	-	11.0303	8.17e-05	NA	TCCCAGGGTCA
NR5A2_MOUSE.H11MO.0.A	Drd4	ENSMUSG00000025496|ENSMUSG00000025496.6	1091	1101	-	12.3636	3.37e-05	NA	CTTCAAGGCTA
NR5A2_MOUSE.H11MO.0.A	Drd4	ENSMUSG00000025496|ENSMUSG00000025496.6	3066	3076	-	11.1364	7.46e-05	NA	GACCAAGGACA
NR5A2_MOUSE.H11MO.0.A	Drd4	ENSMUSG00000025496|ENSMUSG00000025496.6	6188	6198	+	16.3485	2.49e-07	NA	GTTCAAGGTCA
NR5A2_MOUSE.H11MO.0.A	Drd4	ENSMUSG00000025496|ENSMUSG00000025496.6	9352	9362	-	10.8788	9.06e-05	NA	CTCCAAGGCCC
NR5A2_MOUSE.H11MO.0.A	Drd4	ENSMUSG00000025496|ENSMUSG00000025496.6	9447	9457	+	11.0758	7.93e-05	NA	AGCCAAGGCCT
NR5A2_MOUSE.H11MO.0.A	Gabbr2	ENSMUSG00000039809|ENSMUSG00000039809.11	1367	1377	+	13.8333	1.07e-05	NA	GTTCAAGGACA
NR5A2_MOUSE.H11MO.0.A	Gabbr2	ENSMUSG00000039809|ENSMUSG00000039809.11	1860	1870	-	11.1212	7.58e-05	NA	TTGCAAGGCCA
NR5A2_MOUSE.H11MO.0.A	Gabbr2	ENSMUSG00000039809|ENSMUSG00000039809.11	2605	2615	-	11.2424	6.74e-05	NA	TGCCAAGGTCT
NR5A2_MOUSE.H11MO.0.A	Gabbr2	ENSMUSG00000039809|ENSMUSG00000039809.11	2623	2633	-	11.5	5.58e-05	NA	CTTCAAGGCCT
NR5A2_MOUSE.H11MO.0.A	Gabbr2	ENSMUSG00000039809|ENSMUSG00000039809.11	2689	2699	+	14.4697	9.56e-06	NA	AGCCAAGGCCA
NR5A2_MOUSE.H11MO.0.A	Gabbr2	ENSMUSG00000039809|ENSMUSG00000039809.11	4251	4261	+	11.1061	7.73e-05	NA	ATCCAGGGTCA
NR5A2_MOUSE.H11MO.0.A	Gabbr2	ENSMUSG00000039809|ENSMUSG00000039809.11	5792	5802	-	16.2424	4.54e-07	NA	GTTCAAGGCCA
NR5A2_MOUSE.H11MO.0.A	Scube3	ENSMUSG00000038677|ENSMUSG00000038677.15	1824	1834	+	13.8182	1.1e-05	NA	GTTCAAGGTTA
NR5A2_MOUSE.H11MO.0.A	Scube3	ENSMUSG00000038677|ENSMUSG00000038677.15	3264	3274	+	11.1061	7.73e-05	NA	ATCCAGGGTCA
NR5A2_MOUSE.H11MO.0.A	Scube3	ENSMUSG00000038677|ENSMUSG00000038677.15	4051	4061	-	11.1818	7.13e-05	NA	AGCCAAGGTCT
NR5A2_MOUSE.H11MO.0.A	Scube3	ENSMUSG00000038677|ENSMUSG00000038677.15	4981	4991	+	15	3.29e-06	NA	CTTCAAGGTCA
NR5A2_MOUSE.H11MO.0.A	Scube3	ENSMUSG00000038677|ENSMUSG00000038677.15	5571	5581	-	11.2273	6.85e-05	NA	TCTCAGGGTCA
NR5A2_MOUSE.H11MO.0.A	Scube3	ENSMUSG00000038677|ENSMUSG00000038677.15	5654	5664	-	16.0152	1.57e-06	NA	GCCCAAGGTCA
NR5A2_MOUSE.H11MO.0.A	Scube3	ENSMUSG00000038677|ENSMUSG00000038677.15	5902	5912	+	16.2424	4.54e-07	NA	GTTCAAGGCCA
NR5A2_MOUSE.H11MO.0.A	Scube3	ENSMUSG00000038677|ENSMUSG00000038677.15	6047	6057	-	11.2273	6.85e-05	NA	ACCCAAGGCCT
NR5A2_MOUSE.H11MO.0.A	Scube3	ENSMUSG00000038677|ENSMUSG00000038677.15	6334	6344	-	10.9394	8.78e-05	NA	TGGCAAGGTCA
NR5A2_MOUSE.H11MO.0.A	Scube3	ENSMUSG00000038677|ENSMUSG00000038677.15	6699	6709	+	14.9545	3.79e-06	NA	ATTCAAGGCCA
NR5A2_MOUSE.H11MO.0.A	Scube3	ENSMUSG00000038677|ENSMUSG00000038677.15	8975	8985	-	11.6667	5.23e-05	NA	CTCCAAGGGCA
NR5A2_MOUSE.H11MO.0.A	Lrp1b	ENSMUSG00000049252|ENSMUSG00000049252.18	2841	2851	-	10.8182	9.35e-05	NA	GGCCAAGGATA
NR5A2_MOUSE.H11MO.0.A	H4c16	ENSMUSG00000096010|ENSMUSG00000096010.3	1114	1124	-	11.4848	5.62e-05	NA	TCTCAAGGCCT
NR5A2_MOUSE.H11MO.0.A	H4c16	ENSMUSG00000096010|ENSMUSG00000096010.3	2027	2037	+	12.197	4.38e-05	NA	CACCAAGGCCA
NR5A2_MOUSE.H11MO.0.A	H4c16	ENSMUSG00000096010|ENSMUSG00000096010.3	2135	2145	-	12.3636	3.37e-05	NA	GCCGAAGGCCA
NR5A2_MOUSE.H11MO.0.A	H4c16	ENSMUSG00000096010|ENSMUSG00000096010.3	2339	2349	+	12.4091	3.13e-05	NA	GGTGAAGGCCA
NR5A2_MOUSE.H11MO.0.A	H4c16	ENSMUSG00000096010|ENSMUSG00000096010.3	2892	2902	-	10.7727	9.49e-05	NA	AGGCAAGGCCA
NR5A2_MOUSE.H11MO.0.A	H4c16	ENSMUSG00000096010|ENSMUSG00000096010.3	3662	3672	-	16.2424	4.54e-07	NA	GTTCAAGGCCA
NR5A2_MOUSE.H11MO.0.A	H4c16	ENSMUSG00000096010|ENSMUSG00000096010.3	5995	6005	-	14.4091	9.7e-06	NA	CGCCAAGGCCA
NR5A2_MOUSE.H11MO.0.A	H4c16	ENSMUSG00000096010|ENSMUSG00000096010.3	7473	7483	-	12.697	1.92e-05	NA	GTTGAAGGCCA
NR5A2_MOUSE.H11MO.0.A	Oxtr	ENSMUSG00000049112|ENSMUSG00000049112.10	724	734	+	12.1818	4.42e-05	NA	TGCCAAGGCCG
NR5A2_MOUSE.H11MO.0.A	Oxtr	ENSMUSG00000049112|ENSMUSG00000049112.10	1106	1116	+	11.3333	6.25e-05	NA	ACCCAAGGTCT
NR5A2_MOUSE.H11MO.0.A	Oxtr	ENSMUSG00000049112|ENSMUSG00000049112.10	1155	1165	-	12.3636	3.37e-05	NA	GGCCAAGGCCT
NR5A2_MOUSE.H11MO.0.A	Oxtr	ENSMUSG00000049112|ENSMUSG00000049112.10	1380	1390	+	11.2121	6.96e-05	NA	ATCGAAGGCCA
NR5A2_MOUSE.H11MO.0.A	Oxtr	ENSMUSG00000049112|ENSMUSG00000049112.10	1596	1606	+	10.9091	8.94e-05	NA	CCCCAGGGTCA
NR5A2_MOUSE.H11MO.0.A	Oxtr	ENSMUSG00000049112|ENSMUSG00000049112.10	1674	1684	-	12.0909	4.7e-05	NA	GCCCAAGGCCC
NR5A2_MOUSE.H11MO.0.A	Oxtr	ENSMUSG00000049112|ENSMUSG00000049112.10	5595	5605	-	11.5909	5.36e-05	NA	ACCCAAGGGCA
NR5A2_MOUSE.H11MO.0.A	Oxtr	ENSMUSG00000049112|ENSMUSG00000049112.10	5781	5791	-	16.2424	4.54e-07	NA	GTTCAAGGCCA
NR5A2_MOUSE.H11MO.0.A	Oxtr	ENSMUSG00000049112|ENSMUSG00000049112.10	7947	7957	-	10.8788	9.06e-05	NA	GGCCAAGGCTG
NR5A2_MOUSE.H11MO.0.A	Oxtr	ENSMUSG00000049112|ENSMUSG00000049112.10	9951	9961	+	12.4091	3.13e-05	NA	CCTCAAGGCCG
NR5A2_MOUSE.H11MO.0.A	H3c14	ENSMUSG00000093769|ENSMUSG00000093769.5	1684	1694	-	13.5	1.49e-05	NA	GCCCAAGGACA
NR5A2_MOUSE.H11MO.0.A	H3c14	ENSMUSG00000093769|ENSMUSG00000093769.5	3320	3330	-	14.4091	9.7e-06	NA	CGCCAAGGCCA
NR5A2_MOUSE.H11MO.0.A	H3c14	ENSMUSG00000093769|ENSMUSG00000093769.5	5649	5659	-	11.7273	5.16e-05	NA	ATCCAAGGGCA
NR5A2_MOUSE.H11MO.0.A	H3c14	ENSMUSG00000093769|ENSMUSG00000093769.5	7142	7152	-	12.197	4.38e-05	NA	GGTCAGGGCCA
NR5A2_MOUSE.H11MO.0.A	H3c14	ENSMUSG00000093769|ENSMUSG00000093769.5	8092	8102	+	11.9242	4.99e-05	NA	ATTCAAGGGCA
NR5A2_MOUSE.H11MO.0.A	H3c14	ENSMUSG00000093769|ENSMUSG00000093769.5	8731	8741	+	14.4091	9.7e-06	NA	CGCCAAGGCCA
NR5A2_MOUSE.H11MO.0.A	Arhgef18	ENSMUSG00000004568|ENSMUSG00000004568.14	2836	2846	-	15	3.29e-06	NA	CTTCAAGGTCA
NR5A2_MOUSE.H11MO.0.A	Arhgef18	ENSMUSG00000004568|ENSMUSG00000004568.14	5247	5257	+	12.5909	2.21e-05	NA	GTTCAGGGTCA
NR5A2_MOUSE.H11MO.0.A	Arhgef18	ENSMUSG00000004568|ENSMUSG00000004568.14	6099	6109	-	16.2424	4.54e-07	NA	GTTCAAGGCCA
NR5A2_MOUSE.H11MO.0.A	Arhgef18	ENSMUSG00000004568|ENSMUSG00000004568.14	7147	7157	-	12.2879	3.91e-05	NA	GCTCAAGGCCC
NR5A2_MOUSE.H11MO.0.A	Arhgef18	ENSMUSG00000004568|ENSMUSG00000004568.14	7784	7794	+	10.8636	9.16e-05	NA	TCCCAAGGCCC
NR5A2_MOUSE.H11MO.0.A	Arhgef18	ENSMUSG00000004568|ENSMUSG00000004568.14	7996	8006	-	14.6212	8.54e-06	NA	ACCCAAGGCCA
NR5A2_MOUSE.H11MO.0.A	Arhgef18	ENSMUSG00000004568|ENSMUSG00000004568.14	8423	8433	+	12	4.89e-05	NA	TGCCAAGGCTA
NR5A2_MOUSE.H11MO.0.A	Krt79	ENSMUSG00000061397|ENSMUSG00000061397.9	6160	6170	+	13.2121	1.64e-05	NA	GTTCAAGGGCA
NR5A2_MOUSE.H11MO.0.A	Krt79	ENSMUSG00000061397|ENSMUSG00000061397.9	8296	8306	+	11.7879	5.09e-05	NA	TTCCAAGGGCA
NR5A2_MOUSE.H11MO.0.A	Krt79	ENSMUSG00000061397|ENSMUSG00000061397.9	8744	8754	+	11.5909	5.36e-05	NA	TCTCAAGGTCT
NR5A2_MOUSE.H11MO.0.A	Krt79	ENSMUSG00000061397|ENSMUSG00000061397.9	9166	9176	-	16.3485	2.49e-07	NA	GTTCAAGGTCA
NR5A2_MOUSE.H11MO.0.A	Krt79	ENSMUSG00000061397|ENSMUSG00000061397.9	9544	9554	-	10.6515	9.83e-05	NA	AGCCAAGGCCC
NR5A2_MOUSE.H11MO.0.A	Krt79	ENSMUSG00000061397|ENSMUSG00000061397.9	9896	9906	+	10.8636	9.16e-05	NA	ACCCAGGGCCA
NR5A2_MOUSE.H11MO.0.A	Cldn6	ENSMUSG00000023906|ENSMUSG00000023906.4	378	388	+	12.3939	3.25e-05	NA	ACTCAAGGTTA
NR5A2_MOUSE.H11MO.0.A	Cldn6	ENSMUSG00000023906|ENSMUSG00000023906.4	1463	1473	+	14.4697	9.56e-06	NA	AGCCAAGGCCA
NR5A2_MOUSE.H11MO.0.A	Cldn6	ENSMUSG00000023906|ENSMUSG00000023906.4	1910	1920	+	13.8333	1.07e-05	NA	GTTCAAGGACA
NR5A2_MOUSE.H11MO.0.A	Cldn6	ENSMUSG00000023906|ENSMUSG00000023906.4	3151	3161	+	14.5758	8.92e-06	NA	AGCCAAGGTCA
NR5A2_MOUSE.H11MO.0.A	Cldn6	ENSMUSG00000023906|ENSMUSG00000023906.4	5238	5248	-	11.6515	5.24e-05	NA	TCCCAAGGGCA
NR5A2_MOUSE.H11MO.0.A	Cldn6	ENSMUSG00000023906|ENSMUSG00000023906.4	5620	5630	+	12.303	3.79e-05	NA	GGTCAGGGTCA
NR5A2_MOUSE.H11MO.0.A	Cldn6	ENSMUSG00000023906|ENSMUSG00000023906.4	9251	9261	-	11.5303	5.49e-05	NA	TTCCAAGGTCT
NR5A2_MOUSE.H11MO.0.A	Gvin1	ENSMUSG00000045868|ENSMUSG00000045868.13	338	348	+	12.197	4.38e-05	NA	GGTCAGGGCCA
NR5A2_MOUSE.H11MO.0.A	Gvin1	ENSMUSG00000045868|ENSMUSG00000045868.13	374	384	+	12.7273	1.85e-05	NA	GGCCAAGGGCA
NR5A2_MOUSE.H11MO.0.A	Gvin1	ENSMUSG00000045868|ENSMUSG00000045868.13	3947	3957	+	11.1364	7.46e-05	NA	ATTCAAGGCCC
NR5A2_MOUSE.H11MO.0.A	Gvin1	ENSMUSG00000045868|ENSMUSG00000045868.13	5519	5529	+	12.4697	2.79e-05	NA	TCTCAAGGACA
NR5A2_MOUSE.H11MO.0.A	Gvin1	ENSMUSG00000045868|ENSMUSG00000045868.13	7316	7326	+	10.7727	9.49e-05	NA	TGCCAGGGCCA
NR5A2_MOUSE.H11MO.0.A	Mns1	ENSMUSG00000032221|ENSMUSG00000032221.15	1019	1029	-	16.2424	4.54e-07	NA	GTTCAAGGCCA
NR5A2_MOUSE.H11MO.0.A	Mns1	ENSMUSG00000032221|ENSMUSG00000032221.15	2500	2510	-	11.0758	7.93e-05	NA	GGTCAAGGCTG
NR5A2_MOUSE.H11MO.0.A	Mns1	ENSMUSG00000032221|ENSMUSG00000032221.15	7300	7310	-	10.697	9.74e-05	NA	GTCCAAGGTGA
NR5A2_MOUSE.H11MO.0.A	Cdh10	ENSMUSG00000022321|ENSMUSG00000022321.16	958	968	-	11.0152	8.31e-05	NA	AGTCAGGGTCA
NR5A2_MOUSE.H11MO.0.A	Cdh10	ENSMUSG00000022321|ENSMUSG00000022321.16	3136	3146	-	10.7727	9.49e-05	NA	TGCCAGGGCCA
NR5A2_MOUSE.H11MO.0.A	Cdh10	ENSMUSG00000022321|ENSMUSG00000022321.16	5015	5025	+	12.5455	2.36e-05	NA	ATTCAAGGACA
NR5A2_MOUSE.H11MO.0.A	Cdh10	ENSMUSG00000022321|ENSMUSG00000022321.16	6018	6028	-	10.7727	9.49e-05	NA	TGCCAGGGCCA
NR5A2_MOUSE.H11MO.0.A	Cdh10	ENSMUSG00000022321|ENSMUSG00000022321.16	9147	9157	+	10.697	9.74e-05	NA	GTCCAAGGTGA
NR5A2_MOUSE.H11MO.0.A	Dlx5	ENSMUSG00000029755|ENSMUSG00000029755.11	711	721	+	14.8788	4.7e-06	NA	TCTCAAGGCCA
NR5A2_MOUSE.H11MO.0.A	Dlx5	ENSMUSG00000029755|ENSMUSG00000029755.11	1010	1020	+	10.9242	8.85e-05	NA	TCCCAGGGCCA
NR5A2_MOUSE.H11MO.0.A	Camsap3	ENSMUSG00000044433|ENSMUSG00000044433.17	291	301	-	13.8182	1.1e-05	NA	GTTCAAGGTTA
NR5A2_MOUSE.H11MO.0.A	Camsap3	ENSMUSG00000044433|ENSMUSG00000044433.17	1184	1194	-	16.2424	4.54e-07	NA	GTTCAAGGCCA
NR5A2_MOUSE.H11MO.0.A	Camsap3	ENSMUSG00000044433|ENSMUSG00000044433.17	2050	2060	-	12.1515	4.54e-05	NA	CCCCAAGGACA
NR5A2_MOUSE.H11MO.0.A	Camsap3	ENSMUSG00000044433|ENSMUSG00000044433.17	2514	2524	-	14.5303	9.22e-06	NA	TGCCAAGGCCA
NR5A2_MOUSE.H11MO.0.A	Camsap3	ENSMUSG00000044433|ENSMUSG00000044433.17	4103	4113	+	11.2424	6.74e-05	NA	TCCGAAGGTCA
NR5A2_MOUSE.H11MO.0.A	Camsap3	ENSMUSG00000044433|ENSMUSG00000044433.17	6305	6315	-	11.2121	6.96e-05	NA	CCTGAAGGCCA
NR5A2_MOUSE.H11MO.0.A	Camsap3	ENSMUSG00000044433|ENSMUSG00000044433.17	6466	6476	-	13.7424	1.16e-05	NA	GATCAAGGCCA
NR5A2_MOUSE.H11MO.0.A	Camsap3	ENSMUSG00000044433|ENSMUSG00000044433.17	9076	9086	-	10.8939	9e-05	NA	GTTCAAGGTGA
NR5A2_MOUSE.H11MO.0.A	Adgrb1	ENSMUSG00000034730|ENSMUSG00000034730.19	68	78	-	12.3939	3.25e-05	NA	GCTCAAGGTCC
NR5A2_MOUSE.H11MO.0.A	Adgrb1	ENSMUSG00000034730|ENSMUSG00000034730.19	1359	1369	-	11.197	7.03e-05	NA	TTTCAAGGCCC
NR5A2_MOUSE.H11MO.0.A	Adgrb1	ENSMUSG00000034730|ENSMUSG00000034730.19	1960	1970	+	12.2727	3.97e-05	NA	CTCCAAGGTTA
NR5A2_MOUSE.H11MO.0.A	Adgrb1	ENSMUSG00000034730|ENSMUSG00000034730.19	3423	3433	+	12.6212	2.08e-05	NA	TATCAAGGTCA
NR5A2_MOUSE.H11MO.0.A	Adgrb1	ENSMUSG00000034730|ENSMUSG00000034730.19	3473	3483	+	14.8182	5.81e-06	NA	TTCCAAGGCCA
NR5A2_MOUSE.H11MO.0.A	Adgrb1	ENSMUSG00000034730|ENSMUSG00000034730.19	5379	5389	-	10.8636	9.16e-05	NA	TCCCAAGGCCC
NR5A2_MOUSE.H11MO.0.A	Adgrb1	ENSMUSG00000034730|ENSMUSG00000034730.19	5816	5826	-	14.6818	7.8e-06	NA	TCCCAAGGCCA
NR5A2_MOUSE.H11MO.0.A	Adgrb1	ENSMUSG00000034730|ENSMUSG00000034730.19	6778	6788	-	12.8788	1.73e-05	NA	GCCCAAGGGCA
NR5A2_MOUSE.H11MO.0.A	Adgrb1	ENSMUSG00000034730|ENSMUSG00000034730.19	7445	7455	-	13.3485	1.58e-05	NA	GGCCAAGGACA
NR5A2_MOUSE.H11MO.0.A	Adgrb1	ENSMUSG00000034730|ENSMUSG00000034730.19	9038	9048	+	10.803	9.41e-05	NA	GGTCATGGTCA
NR5A2_MOUSE.H11MO.0.A	Adgrb1	ENSMUSG00000034730|ENSMUSG00000034730.19	9087	9097	-	14.8636	5.15e-06	NA	CCTCAAGGTCA
NR5A2_MOUSE.H11MO.0.A	Adgrb1	ENSMUSG00000034730|ENSMUSG00000034730.19	9937	9947	+	11.3333	6.25e-05	NA	TGTCAAGGCCT
NR5A2_MOUSE.H11MO.0.A	Il23a	ENSMUSG00000025383|ENSMUSG00000025383.3	2085	2095	+	12.2424	4.11e-05	NA	AGTCAAGGTTA
NR5A2_MOUSE.H11MO.0.A	Il23a	ENSMUSG00000025383|ENSMUSG00000025383.3	2797	2807	+	16.2424	4.54e-07	NA	GTTCAAGGCCA
NR5A2_MOUSE.H11MO.0.A	Il23a	ENSMUSG00000025383|ENSMUSG00000025383.3	3407	3417	-	13.5	1.49e-05	NA	GCCCAAGGACA
NR5A2_MOUSE.H11MO.0.A	Il23a	ENSMUSG00000025383|ENSMUSG00000025383.3	3621	3631	+	14.697	7.63e-06	NA	CTCCAAGGCCA
NR5A2_MOUSE.H11MO.0.A	Il23a	ENSMUSG00000025383|ENSMUSG00000025383.3	5783	5793	+	13.8182	1.1e-05	NA	GTTCAAGGTTA
NR5A2_MOUSE.H11MO.0.A	Il23a	ENSMUSG00000025383|ENSMUSG00000025383.3	5956	5966	+	11.1212	7.58e-05	NA	GACCAAGGTTA
NR5A2_MOUSE.H11MO.0.A	Il23a	ENSMUSG00000025383|ENSMUSG00000025383.3	6910	6920	+	16.2121	6.59e-07	NA	GCTCAAGGTCA
NR5A2_MOUSE.H11MO.0.A	Cst6	ENSMUSG00000024846|ENSMUSG00000024846.7	864	874	+	12.2879	3.91e-05	NA	CTCCAAGGACA
NR5A2_MOUSE.H11MO.0.A	Cst6	ENSMUSG00000024846|ENSMUSG00000024846.7	3727	3737	-	16.0455	1.41e-06	NA	GTCCAAGGCCA
NR5A2_MOUSE.H11MO.0.A	Cst6	ENSMUSG00000024846|ENSMUSG00000024846.7	3876	3886	+	11.4394	5.81e-05	NA	AGCCAAGGGCA
NR5A2_MOUSE.H11MO.0.A	Cst6	ENSMUSG00000024846|ENSMUSG00000024846.7	4395	4405	-	16.2424	4.54e-07	NA	GTTCAAGGCCA
NR5A2_MOUSE.H11MO.0.A	Cst6	ENSMUSG00000024846|ENSMUSG00000024846.7	5290	5300	-	12	4.89e-05	NA	GGCCAGGGCCA
NR5A2_MOUSE.H11MO.0.A	Cst6	ENSMUSG00000024846|ENSMUSG00000024846.7	8576	8586	+	11.4242	5.85e-05	NA	ACTCAAGGCCT
NR5A2_MOUSE.H11MO.0.A	Cst6	ENSMUSG00000024846|ENSMUSG00000024846.7	9073	9083	+	15.0606	2.79e-06	NA	ATTCAAGGTCA
NR5A2_MOUSE.H11MO.0.A	Kcnc3	ENSMUSG00000062785|ENSMUSG00000062785.15	817	827	+	11.2879	6.52e-05	NA	TCCCAAGGCCT
NR5A2_MOUSE.H11MO.0.A	Kcnc3	ENSMUSG00000062785|ENSMUSG00000062785.15	2076	2086	+	12.3939	3.25e-05	NA	CATCAAGGCCA
NR5A2_MOUSE.H11MO.0.A	Kcnc3	ENSMUSG00000062785|ENSMUSG00000062785.15	2618	2628	+	16.3485	2.49e-07	NA	GTTCAAGGTCA
NR5A2_MOUSE.H11MO.0.A	Kcnc3	ENSMUSG00000062785|ENSMUSG00000062785.15	3122	3132	-	14.9545	3.79e-06	NA	ATTCAAGGCCA
NR5A2_MOUSE.H11MO.0.A	Kcnc3	ENSMUSG00000062785|ENSMUSG00000062785.15	4432	4442	-	11.1364	7.46e-05	NA	ATTCAAGGCCC
NR5A2_MOUSE.H11MO.0.A	Kcnc3	ENSMUSG00000062785|ENSMUSG00000062785.15	5498	5508	-	11.9394	4.97e-05	NA	AGCCAAGGCTA
NR5A2_MOUSE.H11MO.0.A	Kcnc3	ENSMUSG00000062785|ENSMUSG00000062785.15	6373	6383	+	11	8.4e-05	NA	TTCCAAGGCCC
NR5A2_MOUSE.H11MO.0.A	Kcnc3	ENSMUSG00000062785|ENSMUSG00000062785.15	9628	9638	-	16.3485	2.49e-07	NA	GTTCAAGGTCA
NR5A2_MOUSE.H11MO.0.A	Cacng7	ENSMUSG00000069806|ENSMUSG00000069806.6	729	739	+	12.4545	2.9e-05	NA	GCTCAGGGTCA
NR5A2_MOUSE.H11MO.0.A	Cacng7	ENSMUSG00000069806|ENSMUSG00000069806.6	1840	1850	+	12.5909	2.21e-05	NA	GTTCAGGGTCA
NR5A2_MOUSE.H11MO.0.A	Cacng7	ENSMUSG00000069806|ENSMUSG00000069806.6	2194	2204	+	16.2424	4.54e-07	NA	GTTCAAGGCCA
NR5A2_MOUSE.H11MO.0.A	Cacng7	ENSMUSG00000069806|ENSMUSG00000069806.6	3275	3285	+	12.3485	3.49e-05	NA	GCTCAGGGCCA
NR5A2_MOUSE.H11MO.0.A	Cacng7	ENSMUSG00000069806|ENSMUSG00000069806.6	5764	5774	+	12.6515	2.01e-05	NA	GTCCAAGGCCT
NR5A2_MOUSE.H11MO.0.A	Ckb	ENSMUSG00000001270|ENSMUSG00000001270.10	5495	5505	-	11.9394	4.97e-05	NA	AGCCAAGGCTA
NR5A2_MOUSE.H11MO.0.A	Ckb	ENSMUSG00000001270|ENSMUSG00000001270.10	6860	6870	-	12.4545	2.9e-05	NA	AATCAAGGCCA
NR5A2_MOUSE.H11MO.0.A	Ckb	ENSMUSG00000001270|ENSMUSG00000001270.10	8017	8027	+	12.2879	3.91e-05	NA	TTCCAAGGCTA
NR5A2_MOUSE.H11MO.0.A	Ckb	ENSMUSG00000001270|ENSMUSG00000001270.10	9098	9108	+	16.0152	1.57e-06	NA	GCCCAAGGTCA
NR5A2_MOUSE.H11MO.0.A	Ckb	ENSMUSG00000001270|ENSMUSG00000001270.10	9884	9894	-	12.303	3.79e-05	NA	CACCAAGGTCA
