# Supplementary material for: p53R172H and p53R245W Hotspot Mutations Drive Distinct Transcriptomes in Mouse Mammary Tumors Through a Convergent Transcriptional Mediator
Source: Cancer Res Commun. 2024 Aug 9;4(8):1991–2007. doi: 10.1158/2767-9764.CRC-24-0128 (PMC11310746; doi:10.1158/2767-9764.CRC-24-0128)
Supplement: Table S7 — FIMO results summarizing Nr5a2 motif occurrences upstream of p53R245W target gene(s) promoters. [file crc-24-0128_table_s7_suppst7.xlsx]

## Sheet: Supplementary_TableS10_r245_fim
Supplementary Table S7: FIMO Nr5a2 Motif Enrichments in p53R245W Target Gene Promoters												Supplementary Table S7 describes transcription factor motif ID, target gene name, Ensembl sequence name, genomic coordinates, strand orientation, enrichment score, p-value, q-value, and matched motif sequence corresponding to Nr5a2 motifs enriched upstream of p53R245W target gene promoters.
motif_id	geneName	sequence_name	start	stop	strand	score	p-value	q-value	matched_sequence
NR5A2_MOUSE.H11MO.0.A	Cacng1	ENSMUSG00000020722|ENSMUSG00000020722.6	723	733	-	11.0303	8.17e-05	NA	TCCCAGGGTCA
NR5A2_MOUSE.H11MO.0.A	Cacng1	ENSMUSG00000020722|ENSMUSG00000020722.6	2326	2336	+	11.1667	7.29e-05	NA	GCTCAAGGATA
NR5A2_MOUSE.H11MO.0.A	Cacng1	ENSMUSG00000020722|ENSMUSG00000020722.6	3374	3384	+	10.9394	8.78e-05	NA	CCTCAAGGCCC
NR5A2_MOUSE.H11MO.0.A	Cacng1	ENSMUSG00000020722|ENSMUSG00000020722.6	3775	3785	-	12.3939	3.25e-05	NA	CATCAAGGCCA
NR5A2_MOUSE.H11MO.0.A	Cacng1	ENSMUSG00000020722|ENSMUSG00000020722.6	4412	4422	+	12.8485	1.75e-05	NA	GTTCAAGGCCT
NR5A2_MOUSE.H11MO.0.A	Cacng1	ENSMUSG00000020722|ENSMUSG00000020722.6	5137	5147	-	12.5	2.58e-05	NA	CATCAAGGTCA
NR5A2_MOUSE.H11MO.0.A	Cacng1	ENSMUSG00000020722|ENSMUSG00000020722.6	5685	5695	+	10.9394	8.78e-05	NA	TGGCAAGGTCA
NR5A2_MOUSE.H11MO.0.A	Cacng1	ENSMUSG00000020722|ENSMUSG00000020722.6	6192	6202	-	12.803	1.79e-05	NA	GTTGAAGGTCA
NR5A2_MOUSE.H11MO.0.A	Cacng1	ENSMUSG00000020722|ENSMUSG00000020722.6	8719	8729	+	10.9091	8.94e-05	NA	ACACAAGGCCA
NR5A2_MOUSE.H11MO.0.A	Cacng1	ENSMUSG00000020722|ENSMUSG00000020722.6	9854	9864	+	14.5606	9.05e-06	NA	CCCCAAGGCCA
NR5A2_MOUSE.H11MO.0.A	Ccl17	ENSMUSG00000031780|ENSMUSG00000031780.3	535	545	+	10.9242	8.85e-05	NA	TCCCAGGGCCA
NR5A2_MOUSE.H11MO.0.A	Ccl17	ENSMUSG00000031780|ENSMUSG00000031780.3	2948	2958	-	13.7121	1.2e-05	NA	GTTCAAGGCTA
NR5A2_MOUSE.H11MO.0.A	Ccl17	ENSMUSG00000031780|ENSMUSG00000031780.3	3307	3317	+	11.6364	5.26e-05	NA	AGTCAAGGGCA
NR5A2_MOUSE.H11MO.0.A	Ccl17	ENSMUSG00000031780|ENSMUSG00000031780.3	4006	4016	+	12.5152	2.53e-05	NA	GGTGAAGGTCA
NR5A2_MOUSE.H11MO.0.A	Ccl17	ENSMUSG00000031780|ENSMUSG00000031780.3	4023	4033	-	12.0606	4.77e-05	NA	AGCCAAGGACA
NR5A2_MOUSE.H11MO.0.A	Ccl17	ENSMUSG00000031780|ENSMUSG00000031780.3	4124	4134	-	13.5152	1.48e-05	NA	GTCCAAGGCTA
NR5A2_MOUSE.H11MO.0.A	Ccl17	ENSMUSG00000031780|ENSMUSG00000031780.3	4476	4486	-	11.0606	8.02e-05	NA	ACTCAGGGCCA
NR5A2_MOUSE.H11MO.0.A	Ccl17	ENSMUSG00000031780|ENSMUSG00000031780.3	4899	4909	+	14.697	7.63e-06	NA	CTCCAAGGCCA
NR5A2_MOUSE.H11MO.0.A	Ccl17	ENSMUSG00000031780|ENSMUSG00000031780.3	5421	5431	+	11.9394	4.97e-05	NA	AGCCAAGGCTA
NR5A2_MOUSE.H11MO.0.A	Ccl17	ENSMUSG00000031780|ENSMUSG00000031780.3	7131	7141	-	11.6212	5.29e-05	NA	TTTCAAGGCCT
NR5A2_MOUSE.H11MO.0.A	Ccl17	ENSMUSG00000031780|ENSMUSG00000031780.3	9713	9723	-	11.3636	6.1e-05	NA	ATCCAAGGCCT
NR5A2_MOUSE.H11MO.0.A	Prss35	ENSMUSG00000033491|ENSMUSG00000033491.15	5648	5658	+	10.9848	8.51e-05	NA	GTTCATGGCCA
NR5A2_MOUSE.H11MO.0.A	Prss35	ENSMUSG00000033491|ENSMUSG00000033491.15	5654	5664	+	10.8182	9.35e-05	NA	GGCCAAGGATA
NR5A2_MOUSE.H11MO.0.A	Prss35	ENSMUSG00000033491|ENSMUSG00000033491.15	7566	7576	+	16.2424	4.54e-07	NA	GTTCAAGGCCA
NR5A2_MOUSE.H11MO.0.A	Hspb7	ENSMUSG00000006221|ENSMUSG00000006221.8	324	334	+	12.2879	3.91e-05	NA	TTCCAAGGCTA
NR5A2_MOUSE.H11MO.0.A	Hspb7	ENSMUSG00000006221|ENSMUSG00000006221.8	1131	1141	+	16.2424	4.54e-07	NA	GTTCAAGGCCA
NR5A2_MOUSE.H11MO.0.A	Hspb7	ENSMUSG00000006221|ENSMUSG00000006221.8	1411	1421	+	11.1364	7.46e-05	NA	GCCCAAGGTTG
NR5A2_MOUSE.H11MO.0.A	Hspb7	ENSMUSG00000006221|ENSMUSG00000006221.8	2315	2325	+	15.9091	1.88e-06	NA	GCCCAAGGCCA
NR5A2_MOUSE.H11MO.0.A	Hspb7	ENSMUSG00000006221|ENSMUSG00000006221.8	3931	3941	-	15.7576	2.19e-06	NA	GGCCAAGGCCA
NR5A2_MOUSE.H11MO.0.A	Hspb7	ENSMUSG00000006221|ENSMUSG00000006221.8	4095	4105	-	10.7727	9.49e-05	NA	TGCCAGGGCCA
NR5A2_MOUSE.H11MO.0.A	Hspb7	ENSMUSG00000006221|ENSMUSG00000006221.8	4308	4318	-	12.4697	2.79e-05	NA	TCTCAAGGACA
NR5A2_MOUSE.H11MO.0.A	Hspb7	ENSMUSG00000006221|ENSMUSG00000006221.8	5846	5856	+	10.7121	9.67e-05	NA	AGCCAGGGCCA
NR5A2_MOUSE.H11MO.0.A	Hspb7	ENSMUSG00000006221|ENSMUSG00000006221.8	6279	6289	-	11.2121	6.96e-05	NA	CCTGAAGGCCA
NR5A2_MOUSE.H11MO.0.A	Hspb7	ENSMUSG00000006221|ENSMUSG00000006221.8	7866	7876	+	11.2273	6.85e-05	NA	TTGCAAGGTCA
NR5A2_MOUSE.H11MO.0.A	Hspb7	ENSMUSG00000006221|ENSMUSG00000006221.8	8034	8044	-	16.3485	2.49e-07	NA	GTTCAAGGTCA
NR5A2_MOUSE.H11MO.0.A	Hspb7	ENSMUSG00000006221|ENSMUSG00000006221.8	8163	8173	-	12.303	3.79e-05	NA	CACCAAGGTCA
NR5A2_MOUSE.H11MO.0.A	Klhl41	ENSMUSG00000075307|ENSMUSG00000075307.4	169	179	-	11.4091	5.89e-05	NA	CTCCAAGGTCT
NR5A2_MOUSE.H11MO.0.A	Klhl41	ENSMUSG00000075307|ENSMUSG00000075307.4	3209	3219	+	11.5	5.58e-05	NA	CTTCAAGGCCT
NR5A2_MOUSE.H11MO.0.A	Klhl41	ENSMUSG00000075307|ENSMUSG00000075307.4	5333	5343	+	16.2424	4.54e-07	NA	GTTCAAGGCCA
NR5A2_MOUSE.H11MO.0.A	Klhl41	ENSMUSG00000075307|ENSMUSG00000075307.4	5946	5956	+	11.4242	5.85e-05	NA	ACTCAAGGCCT
NR5A2_MOUSE.H11MO.0.A	Klhl41	ENSMUSG00000075307|ENSMUSG00000075307.4	6006	6016	-	16.3485	2.49e-07	NA	GTTCAAGGTCA
NR5A2_MOUSE.H11MO.0.A	Klhl41	ENSMUSG00000075307|ENSMUSG00000075307.4	7676	7686	-	16.2424	4.54e-07	NA	GTTCAAGGCCA
NR5A2_MOUSE.H11MO.0.A	Klhl41	ENSMUSG00000075307|ENSMUSG00000075307.4	9555	9565	-	14.6364	8.37e-06	NA	TGCCAAGGTCA
NR5A2_MOUSE.H11MO.0.A	Chi3l1	ENSMUSG00000064246|ENSMUSG00000064246.11	1395	1405	-	12.5303	2.44e-05	NA	GTTCAAGGTCC
NR5A2_MOUSE.H11MO.0.A	Chi3l1	ENSMUSG00000064246|ENSMUSG00000064246.11	2061	2071	-	11.8485	5.05e-05	NA	TCTCAAGGGCA
NR5A2_MOUSE.H11MO.0.A	Chi3l1	ENSMUSG00000064246|ENSMUSG00000064246.11	2283	2293	+	13.7121	1.2e-05	NA	GTTCAAGGCTA
NR5A2_MOUSE.H11MO.0.A	Chi3l1	ENSMUSG00000064246|ENSMUSG00000064246.11	4308	4318	-	13.5758	1.37e-05	NA	GCTCAAGGCTA
NR5A2_MOUSE.H11MO.0.A	Chi3l1	ENSMUSG00000064246|ENSMUSG00000064246.11	5331	5341	+	10.9091	8.94e-05	NA	CCCCAGGGTCA
NR5A2_MOUSE.H11MO.0.A	Chi3l1	ENSMUSG00000064246|ENSMUSG00000064246.11	6961	6971	+	12.697	1.92e-05	NA	GTTGAAGGCCA
NR5A2_MOUSE.H11MO.0.A	Chi3l1	ENSMUSG00000064246|ENSMUSG00000064246.11	7000	7010	+	10.7121	9.67e-05	NA	AGCCAGGGCCA
NR5A2_MOUSE.H11MO.0.A	Chi3l1	ENSMUSG00000064246|ENSMUSG00000064246.11	7149	7159	+	12.2576	4.07e-05	NA	GCCCAGGGTCA
NR5A2_MOUSE.H11MO.0.A	Chi3l1	ENSMUSG00000064246|ENSMUSG00000064246.11	7183	7193	-	12.2576	4.07e-05	NA	TCCCAAGGTTA
NR5A2_MOUSE.H11MO.0.A	Myh4	ENSMUSG00000057003|ENSMUSG00000057003.13	639	649	+	11.2424	6.74e-05	NA	ATTCAAGGTCC
NR5A2_MOUSE.H11MO.0.A	Myh4	ENSMUSG00000057003|ENSMUSG00000057003.13	1384	1394	+	13.6515	1.29e-05	NA	GACCAAGGTCA
NR5A2_MOUSE.H11MO.0.A	Myh4	ENSMUSG00000057003|ENSMUSG00000057003.13	2285	2295	-	11.3788	6.02e-05	NA	TTCGAAGGTCA
NR5A2_MOUSE.H11MO.0.A	Myh4	ENSMUSG00000057003|ENSMUSG00000057003.13	3780	3790	-	10.7727	9.49e-05	NA	TGCCAGGGCCA
NR5A2_MOUSE.H11MO.0.A	Myh4	ENSMUSG00000057003|ENSMUSG00000057003.13	5640	5650	+	12.6212	2.08e-05	NA	TATCAAGGTCA
NR5A2_MOUSE.H11MO.0.A	Myh4	ENSMUSG00000057003|ENSMUSG00000057003.13	6285	6295	+	11.9848	4.94e-05	NA	TTTCAAGGGCA
NR5A2_MOUSE.H11MO.0.A	Myh4	ENSMUSG00000057003|ENSMUSG00000057003.13	6411	6421	-	13.5758	1.37e-05	NA	GCTCAAGGCTA
NR5A2_MOUSE.H11MO.0.A	Myh4	ENSMUSG00000057003|ENSMUSG00000057003.13	7950	7960	-	11.303	6.46e-05	NA	ATTCAGGGTCA
NR5A2_MOUSE.H11MO.0.A	Myh4	ENSMUSG00000057003|ENSMUSG00000057003.13	9969	9979	-	12.3485	3.49e-05	NA	GCTCAGGGCCA
NR5A2_MOUSE.H11MO.0.A	Adcy1	ENSMUSG00000020431|ENSMUSG00000020431.6	2307	2317	+	11.1667	7.29e-05	NA	GTCCAAGGCTG
NR5A2_MOUSE.H11MO.0.A	Adcy1	ENSMUSG00000020431|ENSMUSG00000020431.6	5720	5730	-	11.6667	5.23e-05	NA	ATTCAAGGTCT
NR5A2_MOUSE.H11MO.0.A	Adcy1	ENSMUSG00000020431|ENSMUSG00000020431.6	7095	7105	+	14.8333	5.4e-06	NA	TGTCAAGGTCA
NR5A2_MOUSE.H11MO.0.A	Adcy1	ENSMUSG00000020431|ENSMUSG00000020431.6	8154	8164	-	11.0758	7.93e-05	NA	GGTCAAGGCTG
NR5A2_MOUSE.H11MO.0.A	Adcy1	ENSMUSG00000020431|ENSMUSG00000020431.6	9656	9666	+	16.0152	1.57e-06	NA	GCCCAAGGTCA
NR5A2_MOUSE.H11MO.0.A	Sez6	ENSMUSG00000000632|ENSMUSG00000000632.14	1875	1885	+	16.2424	4.54e-07	NA	GTTCAAGGCCA
NR5A2_MOUSE.H11MO.0.A	Sez6	ENSMUSG00000000632|ENSMUSG00000000632.14	1914	1924	+	11.9394	4.97e-05	NA	AGCCAAGGCTA
NR5A2_MOUSE.H11MO.0.A	Sez6	ENSMUSG00000000632|ENSMUSG00000000632.14	2890	2900	+	11.1667	7.29e-05	NA	GTCCAAGGCTG
NR5A2_MOUSE.H11MO.0.A	Sez6	ENSMUSG00000000632|ENSMUSG00000000632.14	4134	4144	-	16.3485	2.49e-07	NA	GTTCAAGGTCA
NR5A2_MOUSE.H11MO.0.A	Sez6	ENSMUSG00000000632|ENSMUSG00000000632.14	4409	4419	-	11.1061	7.73e-05	NA	CCTCAGGGTCA
NR5A2_MOUSE.H11MO.0.A	Sez6	ENSMUSG00000000632|ENSMUSG00000000632.14	4764	4774	-	11.5303	5.49e-05	NA	CCCCAAGGGCA
NR5A2_MOUSE.H11MO.0.A	Sez6	ENSMUSG00000000632|ENSMUSG00000000632.14	4826	4836	-	14.4697	9.56e-06	NA	AGCCAAGGCCA
NR5A2_MOUSE.H11MO.0.A	Myo18b	ENSMUSG00000072720|ENSMUSG00000072720.10	1313	1323	+	11	8.4e-05	NA	CCTCAGGGCCA
NR5A2_MOUSE.H11MO.0.A	Myo18b	ENSMUSG00000072720|ENSMUSG00000072720.10	5979	5989	+	11.697	5.18e-05	NA	TGTCAAGGGCA
NR5A2_MOUSE.H11MO.0.A	Actn3	ENSMUSG00000006457|ENSMUSG00000006457.5	75	85	-	10.9848	8.51e-05	NA	CTCCAAGGTCC
NR5A2_MOUSE.H11MO.0.A	Actn3	ENSMUSG00000006457|ENSMUSG00000006457.5	3224	3234	+	12.3485	3.49e-05	NA	GTGCAAGGCCA
NR5A2_MOUSE.H11MO.0.A	Actn3	ENSMUSG00000006457|ENSMUSG00000006457.5	3688	3698	+	11.0606	8.02e-05	NA	TTCCAGGGCCA
NR5A2_MOUSE.H11MO.0.A	Actn3	ENSMUSG00000006457|ENSMUSG00000006457.5	5139	5149	-	11.2879	6.52e-05	NA	TGTGAAGGTCA
NR5A2_MOUSE.H11MO.0.A	Actn3	ENSMUSG00000006457|ENSMUSG00000006457.5	5493	5503	+	11.5	5.58e-05	NA	TGCCAAGGGCA
NR5A2_MOUSE.H11MO.0.A	Actn3	ENSMUSG00000006457|ENSMUSG00000006457.5	6319	6329	+	13.7121	1.2e-05	NA	GTTCAAGGCTA
NR5A2_MOUSE.H11MO.0.A	Actn3	ENSMUSG00000006457|ENSMUSG00000006457.5	7324	7334	-	11.0303	8.17e-05	NA	TCCCAGGGTCA
NR5A2_MOUSE.H11MO.0.A	Actn3	ENSMUSG00000006457|ENSMUSG00000006457.5	7970	7980	-	10.9545	8.71e-05	NA	CCACAAGGTCA
NR5A2_MOUSE.H11MO.0.A	Actn3	ENSMUSG00000006457|ENSMUSG00000006457.5	9496	9506	-	12.3485	3.49e-05	NA	GCTCAGGGCCA
NR5A2_MOUSE.H11MO.0.A	Cacna1s	ENSMUSG00000026407|ENSMUSG00000026407.18	1874	1884	-	11.0152	8.31e-05	NA	ACACAAGGTCA
NR5A2_MOUSE.H11MO.0.A	Cacna1s	ENSMUSG00000026407|ENSMUSG00000026407.18	1942	1952	-	11.2424	6.74e-05	NA	CTTCAGGGTCA
NR5A2_MOUSE.H11MO.0.A	Cacna1s	ENSMUSG00000026407|ENSMUSG00000026407.18	4758	4768	+	12.8788	1.73e-05	NA	GCCCAAGGGCA
NR5A2_MOUSE.H11MO.0.A	Cacna1s	ENSMUSG00000026407|ENSMUSG00000026407.18	6198	6208	+	12.2879	3.91e-05	NA	CTCCAAGGACA
NR5A2_MOUSE.H11MO.0.A	Cacna1s	ENSMUSG00000026407|ENSMUSG00000026407.18	7086	7096	-	12.2273	4.19e-05	NA	CCTCAAGGCTA
NR5A2_MOUSE.H11MO.0.A	Cacna1s	ENSMUSG00000026407|ENSMUSG00000026407.18	7575	7585	-	13.697	1.23e-05	NA	GTCCAAGGCCG
NR5A2_MOUSE.H11MO.0.A	Lsm8	ENSMUSG00000044155|ENSMUSG00000044155.12	540	550	-	11.1364	7.46e-05	NA	ATTCAAGGCCC
NR5A2_MOUSE.H11MO.0.A	Lsm8	ENSMUSG00000044155|ENSMUSG00000044155.12	2476	2486	-	12.4242	3.03e-05	NA	TACCAAGGTCA
NR5A2_MOUSE.H11MO.0.A	Lsm8	ENSMUSG00000044155|ENSMUSG00000044155.12	4850	4860	-	12.1515	4.54e-05	NA	CCCCAAGGACA
NR5A2_MOUSE.H11MO.0.A	Lsm8	ENSMUSG00000044155|ENSMUSG00000044155.12	5116	5126	+	11.4394	5.81e-05	NA	TGTCAAGGTCT
NR5A2_MOUSE.H11MO.0.A	Lsm8	ENSMUSG00000044155|ENSMUSG00000044155.12	5898	5908	+	10.8788	9.06e-05	NA	GGCCAAGGCTG
NR5A2_MOUSE.H11MO.0.A	Lsm8	ENSMUSG00000044155|ENSMUSG00000044155.12	6017	6027	+	11.0303	8.17e-05	NA	AGCGAAGGTCA
NR5A2_MOUSE.H11MO.0.A	Lsm8	ENSMUSG00000044155|ENSMUSG00000044155.12	6183	6193	-	11.197	7.03e-05	NA	GGTCAAGGACG
NR5A2_MOUSE.H11MO.0.A	Lsm8	ENSMUSG00000044155|ENSMUSG00000044155.12	6378	6388	+	14.7576	6.85e-06	NA	ATCCAAGGCCA
NR5A2_MOUSE.H11MO.0.A	Lsm8	ENSMUSG00000044155|ENSMUSG00000044155.12	7279	7289	+	11	8.4e-05	NA	ATCCAGGGCCA
NR5A2_MOUSE.H11MO.0.A	Lsm8	ENSMUSG00000044155|ENSMUSG00000044155.12	8361	8371	+	12.3485	3.49e-05	NA	CTCCAAGGCCG
NR5A2_MOUSE.H11MO.0.A	Lsm8	ENSMUSG00000044155|ENSMUSG00000044155.12	8590	8600	-	11.3333	6.25e-05	NA	TCTGAAGGCCA
NR5A2_MOUSE.H11MO.0.A	Dmrta1	ENSMUSG00000043753|ENSMUSG00000043753.3	6466	6476	+	14.7879	6.22e-06	NA	TCCCAAGGTCA
NR5A2_MOUSE.H11MO.0.A	Dmrta1	ENSMUSG00000043753|ENSMUSG00000043753.3	7551	7561	+	14.6818	7.8e-06	NA	TCCCAAGGCCA
NR5A2_MOUSE.H11MO.0.A	Dmrta1	ENSMUSG00000043753|ENSMUSG00000043753.3	9364	9374	-	13.7121	1.2e-05	NA	GTTCAAGGCTA
NR5A2_MOUSE.H11MO.0.A	Atp2a1	ENSMUSG00000030730|ENSMUSG00000030730.13	4155	4165	+	12.0606	4.77e-05	NA	GGGCAAGGCCA
NR5A2_MOUSE.H11MO.0.A	Atp2a1	ENSMUSG00000030730|ENSMUSG00000030730.13	4173	4183	-	11.1364	7.46e-05	NA	CTTCAGGGCCA
NR5A2_MOUSE.H11MO.0.A	Atp2a1	ENSMUSG00000030730|ENSMUSG00000030730.13	6034	6044	+	11.2727	6.61e-05	NA	AGTCAAGGCCT
NR5A2_MOUSE.H11MO.0.A	Atp2a1	ENSMUSG00000030730|ENSMUSG00000030730.13	7179	7189	-	14.6667	8.17e-06	NA	AGTCAAGGCCA
NR5A2_MOUSE.H11MO.0.A	Des	ENSMUSG00000026208|ENSMUSG00000026208.10	281	291	+	11.1818	7.13e-05	NA	TGTGAAGGCCA
NR5A2_MOUSE.H11MO.0.A	Des	ENSMUSG00000026208|ENSMUSG00000026208.10	4019	4029	+	10.9848	8.51e-05	NA	GGCCAAGGTTG
NR5A2_MOUSE.H11MO.0.A	Des	ENSMUSG00000026208|ENSMUSG00000026208.10	4986	4996	+	10.8939	9e-05	NA	GTTCAAGGTGA
NR5A2_MOUSE.H11MO.0.A	Des	ENSMUSG00000026208|ENSMUSG00000026208.10	6912	6922	+	11.1818	7.13e-05	NA	AGCCAAGGTCT
NR5A2_MOUSE.H11MO.0.A	Des	ENSMUSG00000026208|ENSMUSG00000026208.10	7168	7178	+	11.2121	6.96e-05	NA	CCTGAAGGCCA
NR5A2_MOUSE.H11MO.0.A	Des	ENSMUSG00000026208|ENSMUSG00000026208.10	8118	8128	-	11.4697	5.72e-05	NA	GTTCAAGGTTG
NR5A2_MOUSE.H11MO.0.A	Des	ENSMUSG00000026208|ENSMUSG00000026208.10	9394	9404	+	12.1061	4.67e-05	NA	GGCCAGGGTCA
NR5A2_MOUSE.H11MO.0.A	Myom2	ENSMUSG00000031461|ENSMUSG00000031461.5	1367	1377	+	16.3485	2.49e-07	NA	GTTCAAGGTCA
NR5A2_MOUSE.H11MO.0.A	Myom2	ENSMUSG00000031461|ENSMUSG00000031461.5	4405	4415	-	16.3485	2.49e-07	NA	GTTCAAGGTCA
NR5A2_MOUSE.H11MO.0.A	Myom2	ENSMUSG00000031461|ENSMUSG00000031461.5	6897	6907	-	12.3485	3.49e-05	NA	GCTCAGGGCCA
NR5A2_MOUSE.H11MO.0.A	Myh1	ENSMUSG00000056328|ENSMUSG00000056328.15	8329	8339	-	11.5	5.58e-05	NA	TGCCAAGGGCA
NR5A2_MOUSE.H11MO.0.A	Acta1	ENSMUSG00000031972|ENSMUSG00000031972.6	1389	1399	-	10.9394	8.78e-05	NA	CTCCAGGGCCA
NR5A2_MOUSE.H11MO.0.A	Acta1	ENSMUSG00000031972|ENSMUSG00000031972.6	2370	2380	-	11.1667	7.29e-05	NA	TCTCAAGGTCC
NR5A2_MOUSE.H11MO.0.A	Acta1	ENSMUSG00000031972|ENSMUSG00000031972.6	4307	4317	+	13.6364	1.31e-05	NA	GTCCAAGGACA
NR5A2_MOUSE.H11MO.0.A	Acta1	ENSMUSG00000031972|ENSMUSG00000031972.6	7161	7171	+	12.5303	2.44e-05	NA	GTTCAAGGTCC
NR5A2_MOUSE.H11MO.0.A	Acta1	ENSMUSG00000031972|ENSMUSG00000031972.6	8228	8238	+	10.7727	9.49e-05	NA	TGCCAGGGCCA
NR5A2_MOUSE.H11MO.0.A	Acta1	ENSMUSG00000031972|ENSMUSG00000031972.6	8751	8761	+	12	4.89e-05	NA	GGCCAGGGCCA
NR5A2_MOUSE.H11MO.0.A	Acta1	ENSMUSG00000031972|ENSMUSG00000031972.6	8981	8991	+	10.8636	9.16e-05	NA	ACCCAGGGCCA
NR5A2_MOUSE.H11MO.0.A	Acta1	ENSMUSG00000031972|ENSMUSG00000031972.6	9447	9457	-	12.0303	4.84e-05	NA	CCCCAAGGCTA
NR5A2_MOUSE.H11MO.0.A	Add2	ENSMUSG00000030000|ENSMUSG00000030000.11	998	1008	+	11.3485	6.14e-05	NA	CTTGAAGGCCA
NR5A2_MOUSE.H11MO.0.A	Add2	ENSMUSG00000030000|ENSMUSG00000030000.11	1442	1452	-	11.5303	5.49e-05	NA	ACTCAAGGTCT
NR5A2_MOUSE.H11MO.0.A	Add2	ENSMUSG00000030000|ENSMUSG00000030000.11	2305	2315	-	12.0606	4.77e-05	NA	GGGCAAGGCCA
NR5A2_MOUSE.H11MO.0.A	Add2	ENSMUSG00000030000|ENSMUSG00000030000.11	2654	2664	-	11.5	5.58e-05	NA	TGCCAAGGGCA
NR5A2_MOUSE.H11MO.0.A	Add2	ENSMUSG00000030000|ENSMUSG00000030000.11	2955	2965	+	11.0303	8.17e-05	NA	GCCCAAGGCTG
NR5A2_MOUSE.H11MO.0.A	Add2	ENSMUSG00000030000|ENSMUSG00000030000.11	5443	5453	-	14.8939	4.5e-06	NA	CTTCAAGGCCA
NR5A2_MOUSE.H11MO.0.A	Add2	ENSMUSG00000030000|ENSMUSG00000030000.11	5658	5668	-	10.8636	9.16e-05	NA	ACCCAGGGCCA
NR5A2_MOUSE.H11MO.0.A	Add2	ENSMUSG00000030000|ENSMUSG00000030000.11	6052	6062	-	12.5152	2.53e-05	NA	GCCCAAGGCCT
NR5A2_MOUSE.H11MO.0.A	Add2	ENSMUSG00000030000|ENSMUSG00000030000.11	9140	9150	-	12.4091	3.13e-05	NA	TTCCAAGGACA
NR5A2_MOUSE.H11MO.0.A	Tnnt3	ENSMUSG00000061723|ENSMUSG00000061723.20	57	67	+	12.4242	3.03e-05	NA	TACCAAGGTCA
NR5A2_MOUSE.H11MO.0.A	Tnnt3	ENSMUSG00000061723|ENSMUSG00000061723.20	958	968	+	11	8.4e-05	NA	ATCCAGGGCCA
NR5A2_MOUSE.H11MO.0.A	Tnnt3	ENSMUSG00000061723|ENSMUSG00000061723.20	3101	3111	-	11	8.4e-05	NA	CTGCAAGGCCA
NR5A2_MOUSE.H11MO.0.A	Tnnt3	ENSMUSG00000061723|ENSMUSG00000061723.20	4094	4104	-	12.0455	4.82e-05	NA	AGCCAAGGTTA
NR5A2_MOUSE.H11MO.0.A	Tnnt3	ENSMUSG00000061723|ENSMUSG00000061723.20	4342	4352	+	11.1818	7.13e-05	NA	CTTCAAGGTCC
NR5A2_MOUSE.H11MO.0.A	Tnnt3	ENSMUSG00000061723|ENSMUSG00000061723.20	5729	5739	+	14.7576	6.85e-06	NA	CCTCAAGGCCA
NR5A2_MOUSE.H11MO.0.A	Tnnt3	ENSMUSG00000061723|ENSMUSG00000061723.20	6426	6436	+	10.8485	9.24e-05	NA	GCTCATGGCCA
NR5A2_MOUSE.H11MO.0.A	Tnnt3	ENSMUSG00000061723|ENSMUSG00000061723.20	7987	7997	-	12.2727	3.97e-05	NA	TCCCAAGGACA
NR5A2_MOUSE.H11MO.0.A	Ckm	ENSMUSG00000030399|ENSMUSG00000030399.3	532	542	+	15	3.29e-06	NA	CTTCAAGGTCA
NR5A2_MOUSE.H11MO.0.A	Ckm	ENSMUSG00000030399|ENSMUSG00000030399.3	2060	2070	-	12.5606	2.32e-05	NA	GGTCAAGGCCT
NR5A2_MOUSE.H11MO.0.A	Ckm	ENSMUSG00000030399|ENSMUSG00000030399.3	2753	2763	+	12.197	4.38e-05	NA	GGTCAGGGCCA
NR5A2_MOUSE.H11MO.0.A	Ckm	ENSMUSG00000030399|ENSMUSG00000030399.3	2828	2838	+	16.2424	4.54e-07	NA	GTTCAAGGCCA
NR5A2_MOUSE.H11MO.0.A	Ckm	ENSMUSG00000030399|ENSMUSG00000030399.3	3728	3738	+	13.5152	1.48e-05	NA	GTCCAAGGCTA
NR5A2_MOUSE.H11MO.0.A	Ckm	ENSMUSG00000030399|ENSMUSG00000030399.3	6008	6018	+	11.0455	8.1e-05	NA	ATACAAGGCCA
NR5A2_MOUSE.H11MO.0.A	Ckm	ENSMUSG00000030399|ENSMUSG00000030399.3	6519	6529	-	11.0152	8.31e-05	NA	ACACAAGGTCA
NR5A2_MOUSE.H11MO.0.A	Ckm	ENSMUSG00000030399|ENSMUSG00000030399.3	7040	7050	-	12.3485	3.49e-05	NA	CCTCAAGGACA
NR5A2_MOUSE.H11MO.0.A	Ckm	ENSMUSG00000030399|ENSMUSG00000030399.3	8814	8824	-	16.3485	2.49e-07	NA	GTTCAAGGTCA
NR5A2_MOUSE.H11MO.0.A	Chst8	ENSMUSG00000060402|ENSMUSG00000060402.9	3363	3373	-	10.8788	9.06e-05	NA	CTCCAAGGCCC
NR5A2_MOUSE.H11MO.0.A	Chst8	ENSMUSG00000060402|ENSMUSG00000060402.9	4599	4609	+	14.6212	8.54e-06	NA	ACCCAAGGCCA
NR5A2_MOUSE.H11MO.0.A	Chst8	ENSMUSG00000060402|ENSMUSG00000060402.9	5006	5016	-	12.2879	3.91e-05	NA	CTCCAAGGACA
NR5A2_MOUSE.H11MO.0.A	Chst8	ENSMUSG00000060402|ENSMUSG00000060402.9	5236	5246	-	11.1667	7.29e-05	NA	CCCCAAGGCCT
NR5A2_MOUSE.H11MO.0.A	Chst8	ENSMUSG00000060402|ENSMUSG00000060402.9	6025	6035	-	11	8.4e-05	NA	TTCCAAGGCCC
NR5A2_MOUSE.H11MO.0.A	Chst8	ENSMUSG00000060402|ENSMUSG00000060402.9	6760	6770	-	10.7424	9.59e-05	NA	CCCCAAGGCCC
NR5A2_MOUSE.H11MO.0.A	Chst8	ENSMUSG00000060402|ENSMUSG00000060402.9	7879	7889	-	14.6212	8.54e-06	NA	ACCCAAGGCCA
NR5A2_MOUSE.H11MO.0.A	Chst8	ENSMUSG00000060402|ENSMUSG00000060402.9	8239	8249	+	12.197	4.38e-05	NA	CACCAAGGCCA
NR5A2_MOUSE.H11MO.0.A	Kcnma1	ENSMUSG00000063142|ENSMUSG00000063142.17	7076	7086	-	11.2424	6.74e-05	NA	CTTCAGGGTCA
NR5A2_MOUSE.H11MO.0.A	Kcnma1	ENSMUSG00000063142|ENSMUSG00000063142.17	7660	7670	+	10.6515	9.83e-05	NA	CGCCAGGGCCA
NR5A2_MOUSE.H11MO.0.A	Kcnma1	ENSMUSG00000063142|ENSMUSG00000063142.17	9285	9295	+	12.4545	2.9e-05	NA	GCTCAGGGTCA
NR5A2_MOUSE.H11MO.0.A	Ankrd2	ENSMUSG00000025172|ENSMUSG00000025172.4	964	974	+	12.4848	2.67e-05	NA	GTTCAGGGCCA
NR5A2_MOUSE.H11MO.0.A	Ankrd2	ENSMUSG00000025172|ENSMUSG00000025172.4	1242	1252	+	11.6515	5.24e-05	NA	TCCCAAGGGCA
NR5A2_MOUSE.H11MO.0.A	Ankrd2	ENSMUSG00000025172|ENSMUSG00000025172.4	2642	2652	-	11.3636	6.1e-05	NA	GTTCAAGGCTG
NR5A2_MOUSE.H11MO.0.A	Ankrd2	ENSMUSG00000025172|ENSMUSG00000025172.4	3491	3501	-	16.2424	4.54e-07	NA	GTTCAAGGCCA
NR5A2_MOUSE.H11MO.0.A	Ankrd2	ENSMUSG00000025172|ENSMUSG00000025172.4	4791	4801	+	12.303	3.79e-05	NA	TGTCAAGGTTA
NR5A2_MOUSE.H11MO.0.A	Ankrd2	ENSMUSG00000025172|ENSMUSG00000025172.4	5765	5775	+	12	4.89e-05	NA	GGCCAGGGCCA
NR5A2_MOUSE.H11MO.0.A	Ankrd2	ENSMUSG00000025172|ENSMUSG00000025172.4	6014	6024	-	10.9545	8.71e-05	NA	GCTCATGGTCA
NR5A2_MOUSE.H11MO.0.A	Ankrd2	ENSMUSG00000025172|ENSMUSG00000025172.4	6564	6574	-	11.3788	6.02e-05	NA	ACTGAAGGTCA
NR5A2_MOUSE.H11MO.0.A	Ankrd2	ENSMUSG00000025172|ENSMUSG00000025172.4	7236	7246	+	16.1515	8.64e-07	NA	GTCCAAGGTCA
NR5A2_MOUSE.H11MO.0.A	Mylpf	ENSMUSG00000030672|ENSMUSG00000030672.13	513	523	-	11.0758	7.93e-05	NA	AGCCAAGGCCT
NR5A2_MOUSE.H11MO.0.A	Mylpf	ENSMUSG00000030672|ENSMUSG00000030672.13	1326	1336	-	16.3485	2.49e-07	NA	GTTCAAGGTCA
NR5A2_MOUSE.H11MO.0.A	Mylpf	ENSMUSG00000030672|ENSMUSG00000030672.13	3317	3327	+	12.3939	3.25e-05	NA	GTCCAGGGTCA
NR5A2_MOUSE.H11MO.0.A	Mylpf	ENSMUSG00000030672|ENSMUSG00000030672.13	4308	4318	+	13.697	1.23e-05	NA	GCTCAAGGACA
NR5A2_MOUSE.H11MO.0.A	Mylpf	ENSMUSG00000030672|ENSMUSG00000030672.13	4646	4656	+	10.9848	8.51e-05	NA	CTCCAAGGTCC
NR5A2_MOUSE.H11MO.0.A	Mylpf	ENSMUSG00000030672|ENSMUSG00000030672.13	5183	5193	+	11.0455	8.1e-05	NA	CTCCAGGGTCA
NR5A2_MOUSE.H11MO.0.A	Mylpf	ENSMUSG00000030672|ENSMUSG00000030672.13	7567	7577	+	10.9848	8.51e-05	NA	TGCGAAGGCCA
NR5A2_MOUSE.H11MO.0.A	Mylpf	ENSMUSG00000030672|ENSMUSG00000030672.13	7573	7583	+	12.7273	1.85e-05	NA	GGCCAAGGGCA
NR5A2_MOUSE.H11MO.0.A	Mylpf	ENSMUSG00000030672|ENSMUSG00000030672.13	8034	8044	+	16.2424	4.54e-07	NA	GTTCAAGGCCA
NR5A2_MOUSE.H11MO.0.A	Mylpf	ENSMUSG00000030672|ENSMUSG00000030672.13	8606	8616	+	11.2879	6.52e-05	NA	TCCCAAGGCCT
NR5A2_MOUSE.H11MO.0.A	Mylpf	ENSMUSG00000030672|ENSMUSG00000030672.13	9455	9465	+	16.2424	4.54e-07	NA	GTTCAAGGCCA
NR5A2_MOUSE.H11MO.0.A	Mylpf	ENSMUSG00000030672|ENSMUSG00000030672.13	9766	9776	+	13.5303	1.44e-05	NA	GGTCAAGGTTA
NR5A2_MOUSE.H11MO.0.A	Mylpf	ENSMUSG00000030672|ENSMUSG00000030672.13	9798	9808	+	15.8636	2.05e-06	NA	GGCCAAGGTCA
NR5A2_MOUSE.H11MO.0.A	Actg2	ENSMUSG00000059430|ENSMUSG00000059430.15	1374	1384	+	10.7879	9.46e-05	NA	CGTCAAGGCCC
NR5A2_MOUSE.H11MO.0.A	Actg2	ENSMUSG00000059430|ENSMUSG00000059430.15	1965	1975	+	16.2424	4.54e-07	NA	GTTCAAGGCCA
NR5A2_MOUSE.H11MO.0.A	Actg2	ENSMUSG00000059430|ENSMUSG00000059430.15	3665	3675	+	11.6364	5.26e-05	NA	AGTCAAGGGCA
NR5A2_MOUSE.H11MO.0.A	Actg2	ENSMUSG00000059430|ENSMUSG00000059430.15	4200	4210	+	11	8.4e-05	NA	CCTCAGGGCCA
NR5A2_MOUSE.H11MO.0.A	Actg2	ENSMUSG00000059430|ENSMUSG00000059430.15	5423	5433	+	14.697	7.63e-06	NA	CTCCAAGGCCA
NR5A2_MOUSE.H11MO.0.A	Xirp2	ENSMUSG00000027022|ENSMUSG00000027022.15	2910	2920	-	12.2576	4.07e-05	NA	AGTCAAGGACA
NR5A2_MOUSE.H11MO.0.A	Xirp2	ENSMUSG00000027022|ENSMUSG00000027022.15	3072	3082	-	10.7727	9.49e-05	NA	TGCCAGGGCCA
NR5A2_MOUSE.H11MO.0.A	Xirp2	ENSMUSG00000027022|ENSMUSG00000027022.15	4095	4105	-	12.3939	3.25e-05	NA	CATCAAGGCCA
NR5A2_MOUSE.H11MO.0.A	Xirp2	ENSMUSG00000027022|ENSMUSG00000027022.15	5952	5962	-	11.303	6.46e-05	NA	ATTCAGGGTCA
NR5A2_MOUSE.H11MO.0.A	Xirp2	ENSMUSG00000027022|ENSMUSG00000027022.15	7366	7376	+	11.0758	7.93e-05	NA	GGTCAAGGCTG
NR5A2_MOUSE.H11MO.0.A	Xirp2	ENSMUSG00000027022|ENSMUSG00000027022.15	8541	8551	+	10.7879	9.46e-05	NA	GTCCATGGCCA
