# Supplementary material for: p53R172H and p53R245W Hotspot Mutations Drive Distinct Transcriptomes in Mouse Mammary Tumors Through a Convergent Transcriptional Mediator
Source: Cancer Res Commun. 2024 Aug 9;4(8):1991–2007. doi: 10.1158/2767-9764.CRC-24-0128 (PMC11310746; doi:10.1158/2767-9764.CRC-24-0128)
Supplement: Table S8 — MEME motif enrichment analysis results summarizing transcription factor motifs significantly enriched in the promoters of significantly upregulated genes of human breast tumors (from METABRIC Consortium) harboring a TP53R175H or TP53R248Q/W mutation. [file crc-24-0128_table_s8_suppst8.xlsx]

## Sheet: Human p53R175H MEME TF Ranks
Supplementary Table S8: Significant MEME Transcription Factor Motif Enrichments in TP53R175H and TP53R248Q/W Human Breast Tumors
Tumor Genotype	Query_ID	Target_ID	Optimal_offset	p-value	E-value	q-value	Overlap	Query_consensus	Target_consensus	Orientation
TP53R175H	CCATGTTGGCCAGGCTGGTCTYGAACTCCT	MA0505.1	-13	7.30929e-06	0.0132152	0.0264304	15	CCATGTTGGCCAGGCTGGTCTCGAACTCCT	GCTGACCTTGAACTT	-
TP53R248Q/W	TGGCCAGGCTGGTCTCRAACTCCTGACCTC	MA0505.1	-7	2.16467e-05	0.0391373	0.0780588	15	TGGCCAGGCTGGTCTCGAACTCCTGACCTC	GCTGACCTTGAACTT	-
Supplementary Table S8 describes the query ID, target ID, optimal offset, p-value, e-value q-value, overlap score, motif query consensus sequence, and strand orientation associated with transcription factor motifs signficantly enriched in differentially expressed genes in human breast tumors harboring a TP53 mutation.
